# Supplementary material for: Diffusion in the corpus callosum predicts persistence of clinical symptoms after mild traumatic brain injury, a multi-scanner study
Source: Front Neuroimaging. 2023 Oct 31;2:1153115. doi: 10.3389/fnimg.2023.1153115 (PMC10654678; doi:10.3389/fnimg.2023.1153115)
Supplement: Supplementary file 2 [file Data_Sheet_1.CSV]

pt	total_cc	ant	mid	post	Age	Sex	Location of Scan	scanner	Age	Sex	Location of Scan	MRI Status (0 Normal, 1 Abnormal)	LOC (0 No, 1 Yes)	COI	HA	Balance	Cognitive	Fatigue	Anxiety	Depression	Emotional Lability	DOI	DOE	DOS	NQ?	Days (DOI->DOE)	Days (DOI->DOS)	Time Until First Improvement	HA.1	Balance.1	Cognitive.1	Fatigue.1	Anxiety.1	Depression.1	Emotional Lability.1	HA_left	Balance_left	Cognitive_left	Fatigue_left	Anxiety_left	Depression_left	Emotional Lability_left	HA_right	Balance_right	Cognitive_right	Fatigue_right	Anxiety_right	Depression_right	Emotional Lability_right
1	0.60969887	0.56367267	0.6042206	0.65356514	46	M	HENDERSON	1	46	M	SimonMed Henderson	0	0	MVA	1	1	0	0	0	0	0	3/10/16	10/15/16	10/25/16	1	219	229		0	0	0	0	0	0	0	245	245						inf	inf
2	0.60820831	0.57323528	0.60221925	0.65209428	19	F	HENDERSON	1	19	F	SimonMed Henderson	0	0	MVA	1	0	0	0	0	0	0	5/16/16	8/20/16	8/26/16	1	96	102		0	0	0	0	0	0	0	96							inf
6	0.54885542	0.53667052	0.5552703	0.60770443	38	M	HENDERSON	1	38	M	SimonMed Henderson	1	1	FAL	1	1	1	0	0	1	0	10/16/16	12/6/16	2/14/17	1	51	121		0	0	0	0	0	0	0	116	116	116			51		inf	inf	inf			inf
20	0.57163599	0.519641	0.56550652	0.62581034	13	F	HENDERSON	1	13	F	SimonMed Henderson	0	0	ASL	1	1	1	0	1	1	0	1/17/17	2/10/17	2/27/17	1	24	41	52	1	1	1	0	0	0	0	24	24	24		52	52		52	52	52		inf	inf
38	0.58454444	0.56293464	0.57870771	0.6006704	28	F	HENDERSON	1	28	F	SimonMed Henderson	0	0	MVA	1	1	1	1	1	1	0	7/15/16	12/10/16	1/20/17	1	148	189	211	1	1	1	0	0	0	0	148	148	148	148	148	148		211	211	211	inf	inf	inf
40	0.54984913	0.5053996	0.54451521	0.60219574	56	F	HENDERSON	1	56	F	SimonMed Henderson	1	0	MVA	1	1	1	0	0	0	0	12/5/15	8/20/16	9/7/16	1	259	277	286	1	0	0	0	0	0	0	259	286	286					286	inf	inf
48	0.53633341	0.5150032	0.48214135	0.57482227	30	M	HENDERSON	1	30	M	SimonMed Henderson	1	0	MVA	1	1	0	0	0	0	1	4/6/16	7/23/16	8/10/16	1	108	126		0	0	0	0	0	0	0	108	108					108	inf	inf					inf
53	0.62084073	0.57898012	0.62713915	0.6396605	29	F	HENDERSON	1	29	F	SimonMed Henderson	1	1	MVA	1	1	1	0	0	0	0	5/20/16	9/17/16	9/23/16	1	120	126		0	0	0	0	0	0	0	148	148	148					inf	inf	inf
57	0.5965696	0.58956777	0.60281224	0.64604082	27	F	HENDERSON	1	27	F	SimonMed Henderson	1	1	FAL	1	1	1	0	1	1	1	3/3/17	3/10/17	5/2/17	1	7	60	257	1	0	0	0	0	0	0	117	7	257		257	177	33	257	inf	inf		inf	inf	inf
62	0.60892599	0.58977278	0.57900421	0.63333466	32	M	HENDERSON	1	32	M	SimonMed Henderson	1	0	MVA	1	1	1	0	1	1	1	6/28/16	11/10/16	12/14/16	1	135	169		0	0	0	0	0	0	0	135	135	135		135	135	135	inf	inf	inf		inf	inf	inf
75	0.54918666	0.50490758	0.53153639	0.60154202	44	F	HENDERSON	1	44	F	SimonMed Henderson	0	1	FAL	1	1	1	1	0	1	1	9/12/15	6/25/16	7/7/16	1	287	299	342	0	1	0	0	0	1	0	370	287	370	370		0	287	inf	342	inf	inf		370	inf
78	0.60864996	0.5949026	0.57863359	0.6719979	27	F	HENDERSON	1	27	F	SimonMed Henderson	1	0	MVA	1	0	1	1	0	0	0	8/29/16	9/16/16	10/7/16	1	18	39	44	0	0	1	0	0	0	0	44		18	44				inf		44	inf
82	0.62034387	0.59995041	0.6143827	0.63268094	20	F	HENDERSON	1	20	F	SimonMed Henderson	0	1	MVA	1	1	1	0	1	1	1	4/9/16	8/20/16	8/26/16	1	133	139		0	0	0	0	0	0	0	160	160	160		160	160	133	inf	inf	inf		inf	inf	inf
88	0.56137743	0.54233337	0.51959531	0.62111879	46	F	HENDERSON	1	46	F	SimonMed Henderson	0	0	MVA	1	1	0	0	0	0	0	9/2/15	10/1/15	1/16/17	1	29	502	18	1	1	0	0	0	0	0	29	29						108	108
93	0.62028867	0.59990941	0.60221925	0.67156209	19	F	HENDERSON	1	19	F	SimonMed Henderson	1	0	MVA	1	0	1	1	1	0	0	5/18/16	9/15/16	10/4/16	1	120	139	149	0	0	1	0	0	0	0	149		120	120	120			inf		149	inf	inf
107	0.59717686	0.55800983	0.59153828	0.62068298	38	F	HENDERSON	1	38	F	SimonMed Henderson	1	1	MVA	1	1	1	1	1	1	0	9/18/16	11/12/16	11/16/16	1	55	59	8	1	1	1	0	1	1	0	55	55	55	55	55	55		80	80	80	inf	80	80
111	0.57312656	0.53675253	0.56750788	0.65972755	40	M	HENDERSON	1	40	M	SimonMed Henderson	0	0	MVA	1	0	0	0	0	0	0	8/31/16	9/16/16	9/20/16	1	16	20		0	0	0	0	0	0	0	43							inf
112	0.5983914	0.55357704	0.59316902	0.63485999	60	F	HENDERSON	1	60	F	SimonMed Henderson	1	0	FOB	1	1	1	0	0	0	0	10/30/16	1/11/17	1/16/17	1	73	78		0	0	0	0	0	0	0	773	244	355					inf	inf	inf
122	0.58559336	0.57971815	0.5922054	0.62117326	47	F	HENDERSON	1	47	F	SimonMed Henderson	1	1	MVA	1	1	1	0	0	0	0	11/5/16	1/14/17	1/19/17	1	70	75	96	0	1	0	0	0	0	0	96	70	96					inf	96	inf
123	0.58614542	0.53744956	0.59294664	0.64118584	57	F	HENDERSON	1	57	F	SimonMed Henderson	1	0	FOB	1	1	1	0	1	1	1	11/18/16	12/6/16	1/26/17	1	18	69	83	1	1	0	0	0	0	0	83	56	139		83	83	83	139	83	inf		inf	inf	inf
127	0.6223865	0.62280678	0.55667866	0.5827824	57	F	HENDERSON	1	57	F	SimonMed Henderson	1	1	MVA	1	1	1	0	1	1	0	1/4/16	6/22/16	8/22/16	1	170	231		0	0	0	0	0	0	0	226	226	226		198	198		inf	inf	inf		inf	inf
134	0.62365624	0.5597319	0.61883015	0.69435296	80	M	HENDERSON	1	80	M	SimonMed Henderson	1	0	MVA	1	1	1	1	1	0	0	1/30/15	12/8/16	1/26/17	1	678	727		0	0	0	0	0	0	0	741	741	741	678	678			inf	inf	inf	inf	inf
144	0.58702872	0.55411007	0.56995398	0.64854673	73	F	HENDERSON	1	73	F	SimonMed Henderson	1	0	MVA	1	1	1	1	1	0	1	9/23/14	8/20/16	9/6/16	1	697	714	723	0	1	0	0	0	0	0	723	697	723	697	723		697	inf	723	inf	inf	inf		inf
160	0.54874501	0.52591887	0.54303273	0.60759548	36	F	HENDERSON	1	36	F	SimonMed Henderson	0	0	MVA	1	0	1	0	0	0	0	10/18/16	1/10/17	2/28/17	1	84	133	17	1	0	0	0	0	0	0	84		170					170		inf
173	0.58476527	0.54175934	0.56691488	0.63333466	32	F	HENDERSON	1	32	F	SimonMed Henderson	1	0	FAL	1	1	1	0	1	1	0	1/17/17	2/10/17	2/16/18	1	24	395	164	1	0	0	0	0	0	0	78	52	52		52	52		164	inf	inf		inf	inf
175	0.5486346	0.50449756	0.54288448	0.58152945	34	F	HENDERSON	1	34	F	SimonMed Henderson	1	1	FAL	1	1	1	0	0	0	0	9/28/16	11/10/16	11/16/16	1	43	49	134	1	1	1	0	0	0	0	70	70	70					134	134	134
185	0.59960593	0.52247012	0.58271042	0.61659066	82	F	HENDERSON	1	82	F	SimonMed Henderson	1	0	MVA	1	1	1	0	1	1	0	4/10/15	4/5/17	4/19/17	1	726	740		0	0	0	0	0	0	0	839	839	1254		782	782		inf	inf	inf		inf	inf
193	0.62095114	0.57906212	0.63937672	0.63976945	31	M	HENDERSON	1	31	M	SimonMed Henderson	1	0	MVA	1	1	1	1	0	0	1	12/25/16	1/12/17	1/12/17	1	18	18		0	0	0	0	0	0	0	75	75	75	75			75	inf	inf	inf	inf			inf
196	0.59706645	0.55792783	0.61556869	0.65302038	36	M	HENDERSON	1	36	M	SimonMed Henderson	1	1	MVA	1	1	1	0	0	0	0	4/3/14	5/27/16	4/10/17	1	785	1103		0	0	0	0	0	0	0	1099	1099	1099					inf	inf	inf
221	0.59866743	0.53244275	0.56936098	0.674068	65	M	HENDERSON	1	65	M	SimonMed Henderson	1	0	MVA	1	1	1	1	1	1	0	10/1/16	12/10/16	1/24/17	1	70	115		0	0	0	0	0	0	0	103	103	103	70	70	70		inf	inf	inf	inf	inf	inf
230	0.57516918	0.51159546	0.55816115	0.64876463	77	F	HENDERSON	1	77	F	SimonMed Henderson	1	0	MVA	1	1	1	0	1	1	0	4/21/14	6/4/14	2/8/17	1	44	1024	65	1	1	0	0	1	1	0	44	44	1082		65	65		65	65	inf		65	65
241	0.59800495	0.54262038	0.53220351	0.66692501	53	F	HENDERSON	1	53	F	SimonMed Henderson	1	0	MVA	1	1	1	1	0	0	0	9/7/16	9/16/16	9/23/16	1	9	16	36	0	1	1	0	0	0	0	36	9	9	9				inf	36	36	inf
243	0.62271774	0.59104383	0.61757004	0.57661999	63	M	HENDERSON	1	63	M	SimonMed Henderson	1	1	FAL	1	1	1	1	0	0	1	8/31/16	10/15/16	12/22/16	1	45	113		0	0	0	0	0	0	0	218	218	218	45			218	inf	inf	inf	inf			inf
257	0.59822578	0.57479334	0.59294664	0.64767511	57	M	HENDERSON	1	57	M	SimonMed Henderson	1	0	MVA	1	1	1	1	1	0	1	7/26/16	9/15/16	1/16/17	1	51	174	199	1	0	0	0	0	0	0	51	310	310	51	199		51	199	inf	inf	inf	inf		inf
270	0.60864996	0.56289364	0.6269909	0.58763738	27	M	HENDERSON	1	27	M	SimonMed Henderson	1	0	MVA	1	1	1	0	0	0	0	5/26/16	11/10/16	11/23/16	1	168	181	23	0	0	1	0	0	0	0	230	230	168					inf	inf	230
279	0.60980928	0.54775019	0.60436885	0.64069555	48	M	HENDERSON	1	48	M	SimonMed Henderson	1	0	MVA	1	1	1	0	0	0	0	9/20/16	12/6/16	11/15/16	1	77	56	77	1	1	1	0	0	0	0	0	0	0					77	77	77
281	0.56082537	0.53658852	0.55512205	0.55568132	36	F	HENDERSON	1	36	F	SimonMed Henderson	0	0	FOB	1	1	1	1	0	0	1	1/5/17	2/8/17	2/13/17	1	34	39	62	0	0	1	0	0	0	0	62	62	34	34			34	inf	inf	62	inf			inf
282	0.59618315	0.56794145	0.60229337	0.63917022	20	F	HENDERSON	1	20	F	SimonMed Henderson	1	0	MVA	0	1	1	1	1	1	0	12/22/16	1/10/17	1/18/17	1	19	27		0	0	0	0	0	0	0		48	160	19	19	48			inf	inf	inf	inf	inf
285	0.57296094	0.53662952	0.56728551	0.60764996	37	F	HENDERSON	1	37	F	SimonMed Henderson	0	0	MVA	1	1	1	0	0	0	0	2/24/16	12/7/16	1/19/17	1	287	330	324	1	1	1	0	0	0	0	287	324	324					324	350	350
286	0.59596233	0.55710779	0.54155024	0.67139866	16	M	HENDERSON	1	16	M	SimonMed Henderson	1	0	MVA	1	0	1	0	0	0	0	10/30/16	11/12/16	11/21/16	1	13	22		0	0	0	0	0	0	0	40		40					inf		inf
287	0.54902104	0.49411492	0.55549267	0.6208464	41	F	HENDERSON	1	41	F	SimonMed Henderson	0	0	MVA	1	1	1	0	0	0	1	5/27/16	9/15/16	10/4/16	1	111	130	138	0	1	0	0	0	0	0	138	111	111				111	inf	138	inf				inf
289	0.57229846	0.54147233	0.57848534	0.5940177	25	F	HENDERSON	1	25	F	SimonMed Henderson	1	0	MVA	1	1	1	0	1	1	0	11/3/16	2/9/17	3/7/17	1	98	124	156	1	1	1	0	0	0	0	98	98	98		98	98		156	156	156		inf	inf
290	0.60975408	0.5690485	0.61638405	0.65361962	47	F	HENDERSON	1	47	F	SimonMed Henderson	1	0	MVA	1	1	1	0	0	0	0	11/11/16	12/10/16	1/30/17	1	29	80		0	0	0	0	0	0	0	92	92	92					inf	inf	inf
297	0.61014052	0.57467034	0.61690292	0.64751168	54	M	HENDERSON	1	54	M	SimonMed Henderson	1	1	MVA	1	1	1	1	1	1	1	7/17/16	9/16/16	9/30/16	1	61	75		0	0	0	0	0	0	0	117	117	117	61	117	117	61	inf	inf	inf	inf	inf	inf	inf
322	0.56088058	0.51529022	0.55519618	0.61413923	37	F	HENDERSON	1	37	F	SimonMed Henderson	1	1	MVA	1	1	1	0	0	0	0	4/15/17	5/4/17	5/10/17	1	19	25		0	0	0	0	0	0	0	76	76	76					inf	inf	inf
339	0.6206199	0.57881611	0.61475332	0.65242114	25	F	HENDERSON	1	25	F	SimonMed Henderson	0	0	MVA	1	0	0	0	1	0	0	7/15/16	11/11/16	11/30/16	1	119	138		0	0	0	0	0	0	0	119				119			inf				inf
360	0.59877784	0.55386405	0.59368788	0.6417306	67	F	HENDERSON	1	67	F	SimonMed Henderson	1	0	MVA	1	1	1	1	1	1	1	8/16/16	9/17/16	9/23/16	1	32	38		0	0	0	0	0	0	0	205	205	205	32	32	32	32	inf	inf	inf	inf	inf	inf	inf
378	0.57461712	0.52718992	0.58159856	0.6417306	67	M	HENDERSON	1	67	M	SimonMed Henderson	1	0	FAL	1	1	1	0	0	0	0	7/4/15	9/17/16	9/26/16	1	441	450		0	0	0	0	0	0	0	522	522	522					inf	inf	inf
388	0.57185681	0.55714879	0.55371369	0.61953897	17	F	HENDERSON	1	17	F	SimonMed Henderson	0	0	MVA	1	1	1	1	0	0	1	7/15/16	8/18/16	8/25/16	1	34	41		0	0	0	0	0	0	0	61	61	61	34			34	inf	inf	inf	inf			inf
394	0.55999728	0.53063867	0.57818885	0.61326761	21	F	HENDERSON	1	21	F	SimonMed Henderson	1	0	MVA	1	0	1	1	1	1	0	3/22/16	7/22/16	1/23/17	1	122	307		0	0	0	0	0	0	0	122		122	122	122	122		inf		inf	inf	inf	inf
1013	0.56270238	0.51664328	0.55764228	0.6483833	70	F	HENDERSON	1	70	F	SimonMed Henderson	1	0	MVC	1	1	1	0	1	0	0	2/4/18	3/28/18	5/22/18	1	52	107	122	1	1	1	0	0	0	0	52	52	52		283			122	122	122		inf
1026	0.61041655	0.54286639	0.56891624	0.65427333	59	M	HENDERSON	1	59	M	SimonMed Henderson	1	1	MVC	0	1	1	0	0	0	0	6/21/18	8/21/18	9/25/18	1	61	96	152	0	1	1	0	0	0	0		61	152						152	215
1031	0.60848434	0.55743581	0.57841122	0.65236666	24	M	HENDERSON	1	24	M	SimonMed Henderson	1	1	MVC	1	0	1	0	0	0	0	10/4/16	10/11/16	11/23/16	1	7	50	119	1	0	1	0	0	0	0	7		7					119		119
1073	0.58432362	0.57877511	0.57841122	0.61343104	24	F	HENDERSON	1	24	F	SimonMed Henderson	1	1	MVC	1	1	1	0	1	1	0	1/12/18	2/7/18	3/21/18	1	26	68	11	0	1	0	0	0	0	0	110	26	110		110	110		inf	110	inf		inf	inf
1077	0.62067511	0.62153573	0.59064879	0.65247561	26	M	HENDERSON	1	26	M	SimonMed Henderson	0	0	MVC	1	0	0	0	0	0	0	1/1/17	1/31/17	2/17/17	1	30	47	75	1	0	0	0	0	0	0	30							75
1102	0.61091341	0.5432354	0.58167268	0.68720997	68	M	HENDERSON	1	68	M	SimonMed Henderson	1	0	MVC	1	0	0	0	0	0	0	7/27/18	10/19/18	11/7/18	1	84	103	117	1	0	0	0	0	0	0	84							117
1106	0.63292109	0.55764081	0.62713915	0.67210685	29	M	HENDERSON	1	29	M	SimonMed Henderson	0	0	MVC	1	0	1	1	0	0	0	1/25/16	7/1/16	9/9/16	1	158	228		0	0	0	0	0	0	0	267		158	267				inf		inf	inf
1143	0.64505665	0.62703456	0.6393026	0.6786506	30	M	HENDERSON	1	30	M	SimonMed Henderson	0	0	MVC	1	0	1	0	0	1	0	11/1/16	3/8/17	4/3/17	1	127	153		0	0	0	0	0	0	0	127		127			127		inf		inf			inf
1150	0.63247944	0.57865211	0.63863548	0.65220323	21	M	HENDERSON	1	21	M	SimonMed Henderson	1	1	MVC	1	0	0	0	1	1	0	8/2/17	4/2/18	4/27/18	1	243	268	274	1	0	0	0	1	1	0	243				243	243		274				274	274
1205	0.62039908	0.59999141	0.6023675	0.61975688	21	M	HENDERSON	1	21	M	SimonMed Henderson	1	0	MVC	1	0	0	0	0	0	0	3/1/17	5/26/17	6/30/17	1	86	121	146	1	0	0	0	0	0	0	86							146
1233	0.60958846	0.54758619	0.59198303	0.65345619	44	F	HENDERSON	1	44	F	SimonMed Henderson	1	0	MVC	0	1	0	0	1	0	0	8/19/18	10/18/18	12/31/18	1	60	134		0	0	0	0	0	0	0		170			170				inf			inf
1254	0.6206199	0.59482059	0.602664	0.66539968	25	M	HENDERSON	1	25	M	SimonMed Henderson	0	1	MVC	1	1	1	1	1	1	0	8/24/16	11/22/16	12/22/16	1	90	120	9	1	1	1	1	1	1	0	90	90	90	90	0	0		229	229	229	229	90	90
1260	0.55029078	0.51106244	0.53301888	0.60912082	64	F	HENDERSON	1	64	F	SimonMed Henderson	1	0	MVC	1	1	1	1	1	1	1	5/4/18	8/13/18	9/20/18	1	101	139	152	1	1	1	0	0	0	0	152	101	152	276	276	276	276	276	152	276	inf	inf	inf	inf
1295	0.60947805	0.52616488	0.61601343	0.67281505	42	M	HENDERSON	1	42	M	SimonMed Henderson	1	1	FAL	1	1	1	1	1	1	0	2/17/18	4/17/18	6/12/18	1	59	115		0	0	0	0	0	0	0	131	131	131	131	131	131		inf	inf	inf	inf	inf	inf
1310	0.59684563	0.53108969	0.60318287	0.65929174	32	M	HENDERSON	1	32	M	SimonMed Henderson	0	0	MVC	1	0	1	0	1	0	0	9/16/16	10/20/16	11/1/16	1	34	46	137	1	0	1	0	1	0	0	34		34		34			137		137		137
1330	0.55988687	0.53589149	0.55386194	0.63911574	19	F	HENDERSON	1	19	F	SimonMed Henderson	1	0	MVC	1	1	1	1	1	1	0	5/5/18	7/30/18	8/21/18	1	86	108		0	0	0	0	0	0	0	86	86	86	86	86	86		inf	inf	inf	inf	inf	inf
1368	0.59634877	0.64808685	0.55415844	0.59390875	23	F	HENDERSON	1	23	F	SimonMed Henderson	1	0	MVC	1	1	1	0	0	0	0	11/28/16	2/6/17	3/2/17	1	70	94	7	1	1	1	0	0	0	0	70	0	70					100	70	100
1411	0.60931243	0.57939014	0.60370173	0.64669453	39	M	HENDERSON	1	39	M	SimonMed Henderson	1	1	FOB	1	1	1	1	0	1	1	4/1/17	8/28/17	10/5/17	1	149	187	219	1	1	1	1	0	1	1	149	149	149	149		149	149	219	219	219	219		219	219
1413	0.57301614	0.54200535	0.5552703	0.61419371	38	M	HENDERSON	1	38	M	SimonMed Henderson	1	0	MVC	1	0	0	0	0	0	0	10/13/16	2/7/17	4/11/17	1	117	180		0	0	0	0	0	0	0	126							inf
1414	0.6339148	0.5903878	0.64056271	0.67308743	47	M	HENDERSON	1	47	M	SimonMed Henderson	1	0	FAL	1	1	1	0	0	0	0	8/11/16	9/27/16	9/30/16	1	47	50	82	1	0	1	0	0	0	0	47	134	47					82	inf	82
1451	0.57362341	0.55846085	0.568175	0.62128221	49	M	HENDERSON	1	49	M	SimonMed Henderson	1	0	FOB	1	0	1	0	0	0	0	11/27/17	1/12/18	2/20/18	1	46	85	15	1	0	1	0	0	0	0	46		46					105		105
1460	0.57345779	0.55833784	0.5558633	0.64707587	46	M	HENDERSON	1	46	M	SimonMed Henderson	1	1	MVC	1	1	1	0	0	0	1	4/18/17	5/17/17	5/22/17	1	29	34	71	1	1	1	0	0	0	1	29	29	29				29	71	71	71				71
1488	0.58653186	0.5430714	0.56928686	0.64805644	64	F	HENDERSON	1	64	F	SimonMed Henderson	0	0	MVC	1	1	1	0	0	0	0	7/28/16	12/23/16	1/25/17	1	148	181		0	0	0	0	0	0	0	202	202	202					inf	inf	inf
1491	0.63507413	0.56457471	0.59376201	0.6807207	68	F	HENDERSON	1	68	F	SimonMed Henderson	1	0	MVC	1	1	0	1	0	0	0	8/21/16	8/30/16	9/14/16	1	9	24	52	1	1	0	1	0	0	0	9	9		9				52	52		52
1528	0.60969887	0.55833784	0.6042206	0.66654368	46	F	HENDERSON	1	46	F	SimonMed Henderson	1	0	MVC	1	0	0	0	0	0	0	5/2/17	8/2/17	8/18/17	1	92	108	92	1	0	0	0	0	0	0	0							92
1536	0.59734248	0.54746318	0.60384998	0.6208464	41	F	HENDERSON	1	41	F	SimonMed Henderson	1	0	MVC	1	0	0	0	0	0	0	5/9/16	7/6/16	8/22/16	1	58	105	149	1	0	0	0	0	0	0	58							149
1576	0.62233129	0.59075682	0.60496185	0.6541099	56	F	HENDERSON	1	56	F	SimonMed Henderson	1	0	MVC	1	0	0	0	0	0	0	12/28/17	1/26/18	2/7/18	1	29	41		0	0	0	0	0	0	0	63							inf
1577	0.61008531	0.52128107	0.59265015	0.67341428	53	F	HENDERSON	1	53	F	SimonMed Henderson	1	1	MVC	1	0	1	0	0	0	0	6/20/17	10/25/17	12/27/17	1	127	190	29	1	0	1	0	0	0	0	127		127					209		209
1623	0.59866743	0.55378205	0.59353964	0.62864311	65	M	HENDERSON	1	65	M	SimonMed Henderson	1	1	MVC	1	1	1	0	0	0	1	12/7/17	1/23/18	2/20/18	1	47	75	47	1	1	1	0	0	0	1	0	0	0				0	47	47	47				47
1625	0.58653186	0.52706692	0.59346551	0.69997061	64	M	HENDERSON	1	64	M	SimonMed Henderson	1	0	MVC	1	1	0	0	0	0	0	7/5/17	8/16/17	9/6/17	1	42	63		0	0	0	0	0	0	0	91	91						inf	inf
1628	0.61074779	0.5644517	0.59353964	0.66757873	65	M	HENDERSON	1	65	M	SimonMed Henderson	1	0	MVC	0	0	1	0	0	0	0	11/16/16	12/5/16	12/13/16	1	19	27	154	0	0	1	0	0	0	0			77							154
1642	0.54968352	0.53728555	0.50802486	0.60203231	53	M	HENDERSON	1	53	M	SimonMed Henderson	0	1	FAL	1	1	0	0	0	0	0	7/5/16	12/1/16	12/21/16	1	149	169		0	0	0	0	0	0	0	217	217						inf	inf
1682	0.62133758	0.57401431	0.72452088	0.67259714	38	F	HENDERSON	1	38	F	SimonMed Henderson	1	1	FAL	1	1	1	0	0	0	0	7/22/17	12/8/17	1/31/18	1	139	193	139	1	1	1	0	0	0	0	0	0	0					139	139	139
1696	0.62078552	0.5949436	0.6149757	0.63311675	28	F	HENDERSON	1	28	F	SimonMed Henderson	0	0	MVC	1	0	0	0	0	0	0	8/24/15	2/1/17	3/3/17	1	527	557	527	1	0	0	0	0	0	0	0							527
1698	0.60853954	0.57881611	0.59057467	0.65242114	25	F	HENDERSON	1	25	F	SimonMed Henderson	1	0	FOB	1	0	0	0	0	0	0	7/27/16	8/30/16	9/6/16	1	34	41	62	1	0	0	0	0	0	0	34							62
1009	0.54966246	0.5224205	0.53905855	0.59554121	29	M	Nevada Imaging Center Spring Valley	2
1017	0.64597402	0.59363539	0.64530001	0.69091818	29	M	Nevada Imaging Center Spring Valley	2	29	M	Nevada Imaging Center Spring Valley	0	0	MVC	1	0	0	0	0	0	0	5/8/14	5/20/14	6/10/14	0	12	33	49	1	0	0	0	0	0	0	12							49
1023	0.59930081	0.56015369	0.59148104	0.62683408	23	F	Nevada Imaging Center Spring Valley	2	23	F	Nevada Imaging Center Spring Valley	1	0	MVC	1	1	0	0	1	1	0	4/13/14	9/12/14	9/25/14	0	152	165		0	0	0	0	0	0	0	198	198			198	198		inf	inf			inf	inf
1029	0.55530664	0.53564467	0.57952888	0.61546464	23	F	Nevada Imaging Center Spring Valley	2	23	F	Nevada Imaging Center Spring Valley	0	0	MVC	1	1	1	0	0	0	0	2/17/15	4/7/15	4/20/15	0	49	62		0	0	0	0	0	0	0	49	49	49					inf	inf	inf
1116	0.59365663	0.55109143	0.61342757	0.62964953	29	M	Nevada Imaging Center Spring Valley	2	29	M	Nevada Imaging Center Spring Valley	0	0	MVC	1	0	0	0	0	0	0	2/2/14	5/22/14	6/20/14	0	109	138		0	0	0	0	0	0	0	382							inf
1125	0.64002886	0.58068723	0.58952324	0.69849781	29	M	Nevada Imaging Center Spring Valley	2	29	M	Nevada Imaging Center Spring Valley	0	1	FAL	1	1	1	0	0	0	0	5/10/14	6/19/14	7/9/14	0	40	60	4	1	1	1	0	0	0	0	0	40	0					40	79	40
1134	0.62214322	0.5978433	0.63323147	0.65170863	28	F	Nevada Imaging Center Spring Valley	2	28	F	Nevada Imaging Center Spring Valley	0	1	FAL	1	1	1	0	0	0	0	4/16/14	5/5/14	5/7/14	0	19	21	37	1	1	1	0	0	0	0	19	19	37					37	37	71
1140	0.56694614	0.55622179	0.54309052	0.63417296	18	F	Nevada Imaging Center Spring Valley	2	18	F	Nevada Imaging Center Spring Valley	0	1	MVC	1	1	1	0	0	0	0	1/15/14	4/29/14	10/2/14	0	104	260	182	0	1	0	0	0	0	0	285	104	285					inf	182	inf
1153	0.61708612	0.58517115	0.5714444	0.66594734	22	F	Nevada Imaging Center Spring Valley	2	22	F	Nevada Imaging Center Spring Valley	1	0	MVC	1	0	0	0	0	0	0	2/23/14	4/11/14	4/25/14	0	47	61	19	1	0	0	0	0	0	0	47							109
1168	0.5935563	0.56459403	0.53749778	0.62071033	27	M	Nevada Imaging Center Spring Valley	2	27	M	Nevada Imaging Center Spring Valley	1	0	MVC	1	1	0	0	0	0	0	2/28/14	5/25/14	4/8/14	0	86	39		0	0	0	0	0	0	0	86	86						inf	inf
1178	0.65429724	0.60242164	0.64928406	0.70797234	29	F	Nevada Imaging Center Spring Valley	2	29	F	Nevada Imaging Center Spring Valley	0	0	MVC	1	1	1	0	1	0	1	11/3/15	12/9/15	1/13/16	0	36	71	1	1	1	1	0	1	0	1	36	36	36		100		36	100	100	100		227		100
1225	0.62452129	0.60801686	0.62526336	0.66560461	28	F	Nevada Imaging Center Spring Valley	2	28	F	Nevada Imaging Center Spring Valley	1	0	MVC	1	1	1	0	0	0	0	9/16/14	10/22/14	11/14/14	0	36	59	36	1	1	1	0	0	0	0	0	0	0					36	36	36
1237	0.59107791	0.54295162	0.57843361	0.64208964	25	F	Nevada Imaging Center Spring Valley	2	25	F	Nevada Imaging Center Spring Valley	1	0	FOB	1	1	1	0	0	1	1	6/1/15	7/13/15	7/29/15	0	42	58	74	1	1	1	0	0	0	1	42	42	42			123	42	74	74	74			inf	74
1239	0.61129145	0.58133367	0.60100992	0.64019473	25	F	Nevada Imaging Center Spring Valley	2	25	F	Nevada Imaging Center Spring Valley	1	0	MVC	1	1	1	0	1	1	0	9/29/15	10/2/15	10/14/15	0	3	15		0	0	0	0	0	0	0	28	28	28		28	28		inf	inf	inf		inf	inf
1283	0.60435791	0.57051367	0.6081155	0.62396481	29	M	Nevada Imaging Center Spring Valley	2	29	M	Nevada Imaging Center Spring Valley	0	1	FOB	1	1	1	0	0	0	0	6/7/15	6/15/15	7/10/15	0	8	33	65	1	1	1	0	0	0	0	8	8	8					65	65	65
1284	0.6134187	0.59312454	0.56589958	0.64248052	20	F	Nevada Imaging Center Spring Valley	2	20	F	Nevada Imaging Center Spring Valley	1	1	MVC	1	0	0	0	0	0	0	3/26/15	4/14/15	5/18/15	0	19	53		0	0	0	0	0	0	0	74							inf
1286	0.56378035	0.53088232	0.55066159	0.60423966	26	F	Nevada Imaging Center Spring Valley	2	26	F	Nevada Imaging Center Spring Valley	1	0	MVC	1	0	0	0	0	0	0	10/11/13	5/27/14	6/20/14	0	228	252		0	0	0	0	0	0	0	906							inf
1300	0.62348274	0.56995923	0.60702023	0.65437962	31	M	Nevada Imaging Center Spring Valley	2	31	M	Nevada Imaging Center Spring Valley	0	1	MVC	1	1	1	0	0	0	0	12/23/13	1/20/14	2/7/14	0	28	46	28	1	1	1	0	0	0	0	0	0	28					28	28	58
1315	0.60291807	0.59155323	0.59292543	0.6369884	24	M	Nevada Imaging Center Spring Valley	2	24	M	Nevada Imaging Center Spring Valley	0	0	MVC	0	0	1	0	0	0	0	9/8/13	10/22/13	10/30/13	0	44	52		0	0	0	0	0	0	0			128							inf
1339	0.62576048	0.55525334	0.62405172	0.69344473	29	F	Nevada Imaging Center Spring Valley	2	29	F	Nevada Imaging Center Spring Valley	1	0	MVC	1	1	0	0	0	0	0	12/29/13	7/30/14	8/6/14	0	213	220	248	0	1	0	0	0	0	0	269	213						inf	248
1341	0.64096708	0.61236277	0.67127851	0.65277929	24	F	Nevada Imaging Center Spring Valley	2
1400	0.6333963	0.5908632	0.5853749	0.6844517	39	M	Nevada Imaging Center Spring Valley	2	39	M	Nevada Imaging Center Spring Valley	1	1	MVC	1	1	0	0	0	0	0	6/4/15	6/15/15	6/26/15	0	11	22		0	0	0	0	0	0	0	81	81						inf	inf
1441	0.62155615	0.59590398	0.61736371	0.54869821	40	M	Nevada Imaging Center Spring Valley	2	40	M	Nevada Imaging Center Spring Valley	0	0	MVC	1	0	1	0	0	0	0	6/8/15	6/19/15	7/8/15	0	11	30	11	1	0	1	0	0	0	0	0		11					11		45
1442	0.62170664	0.56339557	0.62036886	0.69664538	43	M	Nevada Imaging Center Spring Valley	2	43	M	Nevada Imaging Center Spring Valley	1	1	MVC	1	0	0	0	0	0	0	7/30/15	8/26/15	9/23/15	0	27	55		0	0	0	0	0	0	0	27							inf
1444	0.60857713	0.58748816	0.60564429	0.63975003	42	M	Nevada Imaging Center Spring Valley	2	42	M	Nevada Imaging Center Spring Valley	0	0	MVC	1	0	1	0	0	0	0	12/22/14	2/17/15	3/13/15	0	57	81	57	1	0	1	0	0	0	0	0		0					57		57
1462	0.60397149	0.58827502	0.59669728	0.63231486	45	M	Nevada Imaging Center Spring Valley	2	45	M	Nevada Imaging Center Spring Valley	1	0	FAL	1	1	0	0	0	0	0	11/27/13	1/7/15	2/4/15	0	406	434		0	0	0	0	0	0	0	495	495						inf	inf
1464	0.58375795	0.52769612	0.61794557	0.61652397	45	M	Nevada Imaging Center Spring Valley	2	45	M	Nevada Imaging Center Spring Valley	1	0	FAL	1	1	1	0	0	0	0	7/8/13	8/5/13	9/11/13	0	28	65	183	1	1	1	0	0	0	0	123	123	217					183	183	245
1465	0.62879066	0.58702572	0.59767618	0.68206962	42	M	Nevada Imaging Center Spring Valley	2	42	M	Nevada Imaging Center Spring Valley	0	1	ASL	1	0	1	0	0	0	0	7/9/13	12/17/14	1/22/15	0	526	562		0	0	0	0	0	0	0	770		770					inf		inf
1471	0.58029118	0.51881786	0.58099381	0.63935915	47	M	Nevada Imaging Center Spring Valley	2	47	M	Nevada Imaging Center Spring Valley	1	0	MVC	1	1	1	0	0	0	0	9/26/13	10/1/13	3/20/14	0	5	175	14	1	1	0	0	0	0	0	43	140	1163					140	197	inf
1477	0.60755346	0.63618902	0.60745834	0.5343037	69	F	Nevada Imaging Center Spring Valley	2	69	F	Nevada Imaging Center Spring Valley	0	0	MVC	1	1	0	1	0	0	0	11/4/14	5/29/15	7/1/15	0	206	239		0	0	0	0	0	0	0	252	252		252				inf	inf		inf
1478	0.60234587	0.53486748	0.58383467	0.69241087	60	F	Nevada Imaging Center Spring Valley	2	60	F	Nevada Imaging Center Spring Valley	1	0	MVC	1	1	0	0	0	0	0	5/2/15	5/16/15	5/21/15	0	14	19	38	1	1	0	0	0	0	0	30	30						38	38
1479	0.59877877	0.58619769	0.58781873	0.63493203	60	F	Nevada Imaging Center Spring Valley	2	60	F	Nevada Imaging Center Spring Valley	1	1	MVC	1	1	1	0	0	0	0	5/8/15	5/18/15	5/28/15	0	10	20		0	0	0	0	0	0	0	10	10	10					inf	inf	inf
1481	0.62260957	0.576903	0.63574376	0.64571799	61	F	Nevada Imaging Center Spring Valley	2	61	F	Nevada Imaging Center Spring Valley	1	0	MVC	0	1	0	0	0	0	0	4/8/13	10/3/13	10/17/13	0	178	192		0	0	0	0	0	0	0		178							inf
1493	0.57380911	0.53486748	0.59180278	0.61029825	60	F	Nevada Imaging Center Spring Valley	2	60	F	Nevada Imaging Center Spring Valley	1	0	MVC	1	1	0	0	0	0	0	3/14/14	4/2/14	4/8/14	0	19	25		0	0	0	0	0	0	0	47	47						inf	inf
1494	0.56335864	0.52862582	0.51137553	0.60990737	65	F	Nevada Imaging Center Spring Valley	2	65	F	Nevada Imaging Center Spring Valley	1	0	FAL	1	0	0	0	0	0	0	12/16/13	3/3/14	3/13/14	0	77	87	135	1	0	0	0	0	0	0	100							135
1495	0.57302138	0.520164	0.53297294	0.60373547	68	F	Nevada Imaging Center Spring Valley	2	68	F	Nevada Imaging Center Spring Valley	1	0	MVC	1	0	0	0	0	0	0	11/12/13	2/11/14	2/28/14	0	91	108		0	0	0	0	0	0	0	91							inf
1496	0.56558622	0.53708765	0.5973476	0.62934362	62	F	Nevada Imaging Center Spring Valley	2	62	F	Nevada Imaging Center Spring Valley	1	0	MVC	1	1	1	0	0	0	0	11/1/12	12/10/12	1/20/14	0	39	445	151	1	1	0	0	0	0	0	39	39	568					151	151	inf
1498	0.61577636	0.59188733	0.58730532	0.63337419	67	F	Nevada Imaging Center Spring Valley	2	67	F	Nevada Imaging Center Spring Valley	0	0	MVC	0	0	1	1	0	1	1	4/12/14	4/24/14	4/30/14	0	12	18	62	0	0	1	1	0	1	1			12	12		12	12			62	62		62	62
1501	0.59263296	0.53643879	0.56876098	0.65874158	56	F	Nevada Imaging Center Spring Valley	2	56	F	Nevada Imaging Center Spring Valley	1	0	MVC	1	0	0	0	0	0	0	8/20/15	11/2/15	11/24/15	0	74	96		0	0	0	0	0	0	0	114							inf
1502	0.56414637	0.51882028	0.55692519	0.59752108	57	M	Nevada Imaging Center Spring Valley	2	57	M	Nevada Imaging Center Spring Valley	1	1	Other	1	1	1	0	0	0	1	5/14/15	6/4/15	6/8/15	0	21	25		0	0	0	0	0	0	0	49	49	49				49	inf	inf	inf				inf
1509	0.62155615	0.5626087	0.58150722	0.67755186	40	F	Nevada Imaging Center Spring Valley	2	40	F	Nevada Imaging Center Spring Valley	0	0	MVC	1	1	1	0	0	0	0	6/5/15	6/29/15	7/13/15	0	24	38	24	1	1	1	0	0	0	0	0	24	24					24	47	47
1511	0.55615941	0.55058541	0.56025892	0.62259957	40	F	Nevada Imaging Center Spring Valley	2	40	F	Nevada Imaging Center Spring Valley	1	1	MVC	1	0	0	0	0	1	0	7/20/14	1/28/15	3/6/15	0	192	229	242	0	0	1	0	0	0	0	242					192		inf		242
1512	0.59703795	0.58670371	0.61044295	0.61419003	49	F	Nevada Imaging Center Spring Valley	2	49	F	Nevada Imaging Center Spring Valley	1	1	MVC	1	1	1	0	0	0	0	12/31/14	3/6/15	3/20/15	0	65	79		0	0	0	0	0	0	0	233	233	233					inf	inf	inf
1514	0.56572182	0.52834256	0.52850286	0.65801931	41	F	Nevada Imaging Center Spring Valley	2	41	F	Nevada Imaging Center Spring Valley	1	0	MVC	1	1	1	0	1	1	1	3/14/15	3/24/15	4/22/15	0	10	39	1	1	1	0	0	0	1	1	10	0	273		273	82	82	82	10	inf		inf	122	122
1516	0.61100535	0.56848234	0.61904085	0.62779711	43	F	Nevada Imaging Center Spring Valley	2	43	F	Nevada Imaging Center Spring Valley	1	0	MVC	1	0	0	0	0	0	0	4/19/15	9/29/15	11/16/15	0	163	211		0	0	0	0	0	0	0	163							inf
1540	0.61680002	0.56168383	0.67446849	0.65165481	40	F	Nevada Imaging Center Spring Valley	2	40	F	Nevada Imaging Center Spring Valley	1	0	MVC	1	0	0	0	0	0	0	6/25/14	12/8/14	1/19/15	0	166	208	21	1	0	0	0	0	0	0	166							210
1542	0.61566115	0.58475955	0.62943225	0.6062252	41	F	Nevada Imaging Center Spring Valley	2	41	F	Nevada Imaging Center Spring Valley	1	1	MVC	1	1	1	0	1	0	0	9/28/14	10/7/14	12/15/14	0	9	78	87	1	1	1	0	1	0	0	9	9	9		9			87	87	87		87
1552	0.59663665	0.54868967	0.61083999	0.64412333	41	F	Nevada Imaging Center Spring Valley	2	41	F	Nevada Imaging Center Spring Valley	1	0	MVC	1	0	0	0	0	0	0	11/26/13	2/26/14	3/7/14	0	92	101		0	0	0	0	0	0	0	114							inf
1554	0.5719178	0.53782367	0.54502094	0.58625361	46	F	Nevada Imaging Center Spring Valley	2	46	F	Nevada Imaging Center Spring Valley	1	0	FAL	0	1	0	0	0	0	0	5/26/12	4/22/14	5/8/14	0	696	712		0	0	0	0	0	0	0		745							inf
1555	0.59440907	0.49629658	0.61517316	0.63858306	44	F	Nevada Imaging Center Spring Valley	2	44	F	Nevada Imaging Center Spring Valley	1	0	MVC	1	1	0	0	0	0	0	12/14/13	2/10/14	2/25/14	0	58	73	81	1	1	0	0	0	0	0	58	58						81	81
1556	0.5683507	0.53921097	0.55431707	0.61594049	46	F	Nevada Imaging Center Spring Valley	2	46	F	Nevada Imaging Center Spring Valley	0	1	MVC	1	1	0	1	0	0	0	12/16/13	2/4/14	2/7/14	0	50	53		0	0	0	0	0	0	0	50	50		50				inf	inf		inf
1560	0.61834019	0.58078407	0.59825804	0.64757042	47	F	Nevada Imaging Center Spring Valley	2	47	F	Nevada Imaging Center Spring Valley	1	0	MVC	1	1	1	0	0	0	0	8/10/13	9/3/13	9/18/13	0	24	39		0	0	0	0	0	0	0	55	55	55					inf	inf	inf
1561	0.63235776	0.5759273	0.57377185	0.68838597	42	M	Nevada Imaging Center Spring Valley	2	42	M	Nevada Imaging Center Spring Valley	1	0	MVC	1	1	0	0	0	0	0	6/26/13	9/3/13	9/27/13	0	69	93		0	0	0	0	0	0	0	139	139						inf	inf
1564	0.57256992	0.5460119	0.55981397	0.60646028	59	F	Nevada Imaging Center Spring Valley	2	59	F	Nevada Imaging Center Spring Valley	1	0	Other	1	1	1	0	0	0	0	7/9/15	8/19/15	10/21/15	0	41	104	251	1	1	1	0	0	0	0	66	66	66					251	251	251
1567	0.5816307	0.56446086	0.56142265	0.63381889	50	F	Nevada Imaging Center Spring Valley	2	50	F	Nevada Imaging Center Spring Valley	0	0	FAL	1	0	1	0	0	0	0	4/6/15	4/24/15	5/18/15	0	18	42		0	0	0	0	0	0	0	64		64					inf		inf
1569	0.60105651	0.54652034	0.59157004	0.61967648	58	F	Nevada Imaging Center Spring Valley	2	58	F	Nevada Imaging Center Spring Valley	1	0	MVC	1	1	1	0	0	0	0	11/12/15	12/21/15	1/20/16	0	39	69	76	1	1	1	0	0	0	0	39	39	39					76	76	76
1588	0.59372167	0.56473929	0.57118427	0.59169191	54	F	Nevada Imaging Center Spring Valley	2	54	F	Nevada Imaging Center Spring Valley	0	0	FAL	1	1	1	0	0	0	0	5/1/14	8/11/14	8/25/14	0	102	116	12	1	1	1	0	0	0	0	0	102	0					102	137	102
1590	0.55954073	0.531168	0.54001007	0.60840334	60	F	Nevada Imaging Center Spring Valley	2	60	F	Nevada Imaging Center Spring Valley	1	0	ASL	0	1	0	0	0	0	0	1/5/12	10/18/12	5/7/13	0	287	488		0	0	0	0	0	0	0		581							inf
1593	0.6077894	0.56954764	0.5574386	0.6376087	50	F	Nevada Imaging Center Spring Valley	2	50	F	Nevada Imaging Center Spring Valley	0	0	FOB	1	1	0	0	0	0	0	1/1/13	9/27/13	10/1/13	0	269	273	336	1	1	0	0	0	0	0	308	499						336	560
1595	0.62334713	0.57916675	0.56962351	0.65602243	52	F	Nevada Imaging Center Spring Valley	2	52	F	Nevada Imaging Center Spring Valley	1	0	MVC	1	1	1	0	0	0	0	12/4/13	1/9/14	1/15/14	0	36	42		0	0	0	0	0	0	0	36	36	36					inf	inf	inf
1610	0.56498426	0.5246915	0.55212652	0.64708323	50	M	Nevada Imaging Center Spring Valley	2	50	M	Nevada Imaging Center Spring Valley	0	0	ASL	1	1	1	0	0	0	0	2/26/15	6/30/15	7/10/15	0	124	134	154	1	1	0	0	0	0	0	124	154	285					154	285	inf
1612	0.61423619	0.5177574	0.607739	0.66209236	60	M	Nevada Imaging Center Spring Valley	2	60	M	Nevada Imaging Center Spring Valley	1	0	UKW	1	1	1	0	0	0	0	4/2/15	5/28/15	9/9/15	0	56	160		0	0	0	0	0	0	0	383	383	383					inf	inf	inf
1613	0.614487	0.52677608	0.57113635	0.62317171	65	M	Nevada Imaging Center Spring Valley	2	65	M	Nevada Imaging Center Spring Valley	1	0	MVC	0	1	0	0	0	0	0	3/5/15	8/25/15	9/8/15	0	173	187		0	0	0	0	0	0	0		252							inf
1618	0.59521168	0.56492571	0.60242693	0.62735241	60	M	Nevada Imaging Center Spring Valley	2	60	M	Nevada Imaging Center Spring Valley	1	0	MVC	1	0	0	0	0	0	0	4/24/15	5/8/15	6/2/15	0	14	39	14	1	0	0	0	0	0	0	0							14
1619	0.55731316	0.50698341	0.53106306	0.6104427	63	F	Nevada Imaging Center Spring Valley	2	63	F	Nevada Imaging Center Spring Valley	1	0	MVC	1	1	1	0	0	0	0	5/7/15	8/19/15	8/31/15	0	104	116	14	1	1	1	0	0	0	0	0	104	104					104	144	144
1627	0.58579975	0.56992049	0.57211525	0.66534684	62	M	Nevada Imaging Center Spring Valley	2	62	M	Nevada Imaging Center Spring Valley	1	1	MVC	1	1	1	0	0	1	0	1/12/15	2/17/15	2/12/15	0	36	31	66	1	1	1	0	0	1	0	36	36	36			36		66	66	66			66
1629	0.56315799	0.59216334	0.60785537	0.62487402	61	M	Nevada Imaging Center Spring Valley	2	61	M	Nevada Imaging Center Spring Valley	1	0	MVC	1	1	1	0	0	0	1	12/5/14	12/16/14	12/19/14	0	11	14	78	1	1	1	0	0	0	1	19	19	19				19	78	78	78				78
1632	0.60839135	0.54171199	0.59336355	0.66218867	62	M	Nevada Imaging Center Spring Valley	2	62	M	Nevada Imaging Center Spring Valley	1	0	MVC	1	0	1	1	0	0	1	1/8/14	3/4/14	3/20/14	0	55	71	97	1	0	1	1	0	0	1	55		55	55			55	97		97	97			97
1633	0.6035349	0.55382729	0.54532214	0.64566984	60	M	Nevada Imaging Center Spring Valley	2	60	M	Nevada Imaging Center Spring Valley	1	1	MVC	1	0	1	0	0	0	0	8/25/14	9/11/14	10/14/14	0	17	50	78	1	0	1	0	0	0	0	17		17					78		78
1645	0.58891538	0.55599903	0.6002843	0.61501427	53	F	Nevada Imaging Center Spring Valley	2	53	F	Nevada Imaging Center Spring Valley	1	0	MVC	0	1	0	0	0	0	0	10/4/14	1/22/15	1/19/15	0	110	107	21	0	1	0	0	0	0	0		173							201
1649	0.54833782	0.50943117	0.57603085	0.64455669	50	M	Nevada Imaging Center Spring Valley	2	50	M	Nevada Imaging Center Spring Valley	1	1	MVC	0	0	1	0	0	0	0	6/24/14	8/26/14	9/23/14	0	63	91	358	0	0	1	0	0	0	0			238							358
1653	0.52857575	0.49745629	0.49208504	0.59698575	59	M	Nevada Imaging Center Spring Valley	2	59	M	Nevada Imaging Center Spring Valley	1	0	FAL	1	0	0	0	0	0	0	11/14/13	3/25/14	4/3/14	0	131	140		0	0	0	0	0	0	0	238							inf
1654	0.59625022	0.56691345	0.57551744	0.62341814	57	M	Nevada Imaging Center Spring Valley	2	57	M	Nevada Imaging Center Spring Valley	0	0	MVC	1	1	0	0	0	0	0	7/1/13	7/24/13	9/7/13	0	23	68		0	0	0	0	0	0	0	72	72						inf	inf
1655	0.61745214	0.57449641	0.62286061	0.62133063	53	M	Nevada Imaging Center Spring Valley	2	53	M	Nevada Imaging Center Spring Valley	1	0	MVC	1	0	1	0	0	0	0	5/22/13	9/3/13	9/19/13	0	104	120		0	0	0	0	0	0	0	104		104					inf		inf
1657	0.5471135	0.49819957	0.55081904	0.63113655	73	M	Nevada Imaging Center Spring Valley	2	73	M	Nevada Imaging Center Spring Valley	1	0	FAL	1	1	0	0	0	0	0	10/17/15	10/27/15	11/17/15	0	10	31	59	1	1	0	0	0	0	0	10	10						59	59
1663	0.55538656	0.5079567	0.51484618	0.59698008	72	F	Nevada Imaging Center Spring Valley	2	72	F	Nevada Imaging Center Spring Valley	1	0	MVC	1	1	1	0	0	0	0	9/12/14	12/16/14	1/14/15	0	95	124	95	1	1	1	0	0	0	0	95	0	95					169	95	169
1666	0.59970211	0.56625976	0.60436419	0.65564289	31	F	Nevada Imaging Center Spring Valley	2	31	F	Nevada Imaging Center Spring Valley	1	0	MVC	1	1	0	0	0	0	0	6/7/13	6/25/13	6/13/13	0	18	6	88	1	1	0	0	0	0	0	18	18						88	88
1667	0.5808281	0.56889636	0.55424861	0.62610048	34	F	Nevada Imaging Center Spring Valley	2	34	F	Nevada Imaging Center Spring Valley	1	0	MVC	1	1	0	0	0	0	0	9/3/15	9/19/15	9/29/15	0	16	26	33	0	1	0	0	0	0	0	33	16						inf	33
1669	0.59514664	0.54341647	0.60482968	0.62551699	35	F	Nevada Imaging Center Spring Valley	2	35	F	Nevada Imaging Center Spring Valley	1	0	MVC	1	0	0	0	0	0	0	4/9/15	8/26/15	10/1/15	0	139	175		0	0	0	0	0	0	0	321							inf
1670	0.54396812	0.52034075	0.53565636	0.59199216	34	F	Nevada Imaging Center Spring Valley	2	34	F	Nevada Imaging Center Spring Valley	1	0	MVC	1	1	0	0	0	0	0	5/30/15	6/11/15	6/24/15	0	12	25		0	0	0	0	0	0	0	12	12						inf	inf
1672	0.59524696	0.53083874	0.59311026	0.66035325	37	F	Nevada Imaging Center Spring Valley	2	37	F	Nevada Imaging Center Spring Valley	0	1	MVC	1	1	1	0	0	0	0	5/13/15	6/16/15	6/30/15	0	34	48	111	1	1	0	0	0	0	0	65	65	111					111	111	inf
1674	0.57865068	0.50767102	0.56666627	0.64145233	38	F	Nevada Imaging Center Spring Valley	2	38	F	Nevada Imaging Center Spring Valley	1	0	MVC	1	0	1	0	0	0	0	2/17/15	3/9/15	4/6/15	0	20	48	111	1	0	1	0	0	0	0	20		20					111		111
1678	0.59866357	0.56935879	0.61666547	0.61094122	34	F	Nevada Imaging Center Spring Valley	2	34	F	Nevada Imaging Center Spring Valley	1	0	FAL	1	0	0	0	0	0	0	8/24/15	11/12/15	11/23/15	0	80	91		0	0	0	0	0	0	0	115							inf
1679	0.55353053	0.50965876	0.56100508	0.59393521	35	F	Nevada Imaging Center Spring Valley	2	35	F	Nevada Imaging Center Spring Valley	1	1	MVC	1	1	1	0	1	0	0	5/1/15	11/3/15	11/24/15	0	186	207	186	1	1	0	0	1	0	0	186	241	290		0			241	290	inf		186
1699	0.58439519	0.56704662	0.54362447	0.6621037	34	F	Nevada Imaging Center Spring Valley	2	34	F	Nevada Imaging Center Spring Valley	1	0	MVC	0	1	0	0	0	0	0	11/8/14	12/1/14	1/7/15	0	23	60		0	0	0	0	0	0	0		69							inf
1700	0.59717356	0.55622421	0.5694866	0.68771185	28	F	Nevada Imaging Center Spring Valley	2	28	F	Nevada Imaging Center Spring Valley	0	0	MVC	1	0	1	0	0	0	0	8/21/14	12/4/14	12/22/14	0	105	123	158	1	0	0	0	0	0	0	105		158					158		inf
1702	0.61227983	0.56070813	0.57398406	0.64379194	21	F	Nevada Imaging Center Spring Valley	2	21	F	Nevada Imaging Center Spring Valley	1	1	MVC	1	1	1	0	0	0	0	6/22/14	7/26/14	7/31/14	0	34	39	144	1	1	1	0	0	0	0	34	34	34					144	144	144
501	0.60749258	0.52755602	0.59992334	0.65742738	51	F	PMI CHARLESTON	3	51	F	PMI Charleston	1	0	MVA	1	1	1	0	0	0	0	6/8/17	7/29/17	8/10/17	1	51	63		0	0	0	0	0	0	0	79	79	79					inf	inf	inf
502	0.60802108	0.57976702	0.58655755	0.63628394	41	M	PMI CHARLESTON	3	41	M	PMI Charleston	1	0	MVA	1	1	1	0	1	1	1	7/12/16	12/16/17	4/26/18	1	522	653		0	0	0	0	0	0	0	669	640	669		669	669	640	inf	inf	inf		inf	inf	inf
504	0.59980127	0.56938653	0.53587914	0.65773273	45	F	PMI CHARLESTON	3	45	F	PMI Charleston	1	0	MVA	1	1	1	0	0	0	0	1/29/15	5/5/17	6/13/17	1	827	866		0	0	0	0	0	0	0	884	884	884					inf	inf	inf
506	0.59969557	0.54844042	0.59314049	0.64319604	47	F	PMI CHARLESTON	3	47	F	PMI Charleston	1	0	MVA	1	1	1	0	0	0	0	4/29/17	7/28/17	8/29/17	1	90	122		0	0	0	0	0	0	0	90	90	145					inf	inf	inf
507	0.60796823	0.54828615	0.60800556	0.6578854	42	M	PMI CHARLESTON	3	42	M	PMI Charleston	1	1	FAL	1	1	1	0	0	0	0	6/27/15	7/27/17	8/24/17	1	761	789		0	0	0	0	0	0	0	817	817	817					inf	inf	inf
509	0.61523673	0.59073374	0.56351029	0.59943331	56	M	PMI CHARLESTON	3	56	M	PMI Charleston	1	0	MVA	1	0	0	0	0	0	0	4/1/17	4/7/17	4/25/17	1	6	24	63	1	0	0	0	0	0	0	6							63
511	0.60675267	0.53849187	0.60570666	0.65671489	65	M	PMI CHARLESTON	3	65	M	PMI Charleston	0	0	MVA	1	1	0	0	0	0	0	1/9/18	1/19/18	3/20/18	0	10	70	92	1	1	0	0	0	0	0	10	10						92	92
514	0.5675034	0.52752516	0.49228343	0.63582591	50	F	PMI CHARLESTON	3	50	F	PMI Charleston	1	1	MVA	1	1	1	0	1	1	0	4/14/17	7/26/17	8/15/17	1	103	123	133	1	1	1	0	0	0	0	103	103	103		302	302		133	133	133		inf	inf
515	0.56681634	0.53843017	0.52689734	0.60629452	63	F	PMI CHARLESTON	3	63	F	PMI Charleston	1	0	FOB	1	1	1	1	0	0	0	2/15/18	4/11/18	5/2/18	1	55	76	272	1	1	1	0	0	0	0	245	245	245	55				272	272	272	inf
516	0.59200427	0.5482553	0.60092286	0.60741413	41	F	PMI CHARLESTON	3	41	F	PMI Charleston	1	0	MVA	1	1	1	0	0	0	0	2/28/17	5/4/17	5/19/17	1	65	80	26	1	1	1	0	0	0	0	178	94	178					260	260	260
517	0.59995983	0.52727833	0.60800556	0.65066795	42	M	PMI CHARLESTON	3	42	M	PMI Charleston	1	1	ASL	1	1	1	0	0	0	0	5/5/17	5/31/17	7/12/17	1	26	68	82	1	0	0	0	0	0	0	56	110	132					82	inf	inf
518	0.59142291	0.53809078	0.62137135	0.64294158	52	F	PMI CHARLESTON	3	52	F	PMI Charleston	1	0	MVA	1	1	1	0	0	0	0	3/16/17	7/26/17	8/22/17	1	132	159		0	0	0	0	0	0	0	190	190	190					inf	inf	inf
519	0.59131721	0.54865639	0.59244082	0.6572747	54	M	PMI CHARLESTON	3	54	M	PMI Charleston	1	0	MVA	1	1	1	0	0	0	0	4/3/17	5/4/17	5/25/17	1	31	52		0	0	0	0	0	0	0	60	87	87					inf	inf	inf
522	0.59142291	0.5696025	0.5639101	0.65015903	52	F	PMI CHARLESTON	3	52	F	PMI Charleston	1	0	MVA	1	0	1	0	0	0	0	9/7/17	11/17/17	6/12/18	1	71	278		0	0	0	0	0	0	0	71		71					inf		inf
523	0.59200427	0.5482553	0.57937489	0.62906649	41	F	PMI CHARLESTON	3	41	F	PMI Charleston	1	0	MVA	1	1	1	1	1	0	0	4/11/18	5/10/18	5/31/18	1	29	50	57	1	1	1	0	0	0	0	29	29	29	57	57			57	57	57	inf	inf
524	0.60733403	0.5591603	0.56371019	0.65005725	54	M	PMI CHARLESTON	3	54	M	PMI Charleston	1	1	MVA	1	1	1	0	0	0	0	7/9/17	7/27/17	8/16/17	1	18	38		0	0	0	0	0	0	0	18	18	18					inf	inf	inf
526	0.60043548	0.55851238	0.58735717	0.65112597	33	M	PMI CHARLESTON	3	33	M	PMI Charleston	1	0	MVA	1	0	1	0	0	0	0	12/18/17	4/13/18	4/30/18	1	116	133	143	1	0	1	0	0	0	0	116		116					143		143
527	0.59142291	0.50657905	0.60700604	0.63572413	52	M	PMI CHARLESTON	3	52	M	PMI Charleston	1	0	MVA	1	1	1	0	0	0	0	4/9/16	9/21/17	1/16/18	1	530	647	922	0	1	0	0	0	0	0	922	824	922					inf	922	inf
529	0.58325596	0.55919116	0.53487961	0.65000636	55	F	PMI CHARLESTON	3	55	F	PMI Charleston	1	0	MVA	1	1	1	0	1	0	0	5/1/18	6/8/18	6/18/18	1	38	48	73	0	0	1	0	0	0	0	108	108	38		38			inf	inf	73		inf
530	0.52645721	0.53861529	0.53348028	0.55546701	69	F	PMI CHARLESTON	3	69	F	PMI Charleston	1	0	FAL	1	1	1	0	0	0	0	10/4/17	10/21/17	1/24/18	0	17	112	71	1	1	1	0	0	0	0	17	17	0					71	71	71
532	0.61629374	0.60062057	0.60860528	0.65819075	36	F	PMI CHARLESTON	3	36	F	PMI Charleston	0	0	MVA	1	0	1	0	0	0	0	7/8/17	9/21/17	10/3/17	0	75	87	12	0	0	1	0	0	0	0	102		75					inf		102
533	0.5829917	0.51732979	0.62057174	0.55592503	60	F	PMI CHARLESTON	3	60	F	PMI Charleston	1	0	MVA	1	1	1	0	0	0	0	9/9/17	10/19/17	10/26/17	0	40	47		0	0	0	0	0	0	0	40	40	40					inf	inf	inf
534	0.59964272	0.52746346	0.61458851	0.64314515	48	M	PMI CHARLESTON	3	48	M	PMI Charleston	1	0	FOB	1	0	1	0	0	0	0	4/12/17	7/27/17	8/8/17	1	106	118		0	0	0	0	0	0	0	136		136					inf		inf
537	0.63167635	0.59048691	0.61458851	0.68644986	48	F	PMI CHARLESTON	3	48	F	PMI Charleston	1	0	MVA	1	1	1	1	1	1	0	2/14/18	4/12/18	4/24/18	1	57	69		0	0	0	0	0	0	0	184	184	184	85	85	85		inf	inf	inf	inf	inf	inf
538	0.64021326	0.56917056	0.637136	0.67974132	38	M	PMI CHARLESTON	3	38	M	PMI Charleston	0	0	MVA	1	1	1	0	0	0	0	5/13/17	6/2/17	6/13/17	1	20	31		0	0	0	0	0	0	0	47	47	47					inf	inf	inf
539	0.61576524	0.56941738	0.61478841	0.65046438	46	F	PMI CHARLESTON	3	46	F	PMI Charleston	0	0	MVA	1	1	1	0	0	0	0	6/7/16	10/21/17	11/13/17	1	501	524		0	0	0	0	0	0	0	501	501	501					inf	inf	inf
540	0.60717547	0.6012685	0.60650628	0.63546967	57	F	PMI CHARLESTON	3	57	F	PMI Charleston	1	0	MVA	1	0	0	0	0	0	0	9/19/17	10/19/17	11/13/17	0	30	55	59	1	0	0	0	0	0	0	30							59
545	0.62382649	0.57989044	0.60770571	0.66495018	45	F	PMI CHARLESTON	3	45	F	PMI Charleston	1	0	MVA	1	0	0	0	0	0	0	3/28/17	2/7/18	4/27/18	1	316	395		0	0	0	0	0	0	0	435							inf
546	0.6091838	0.55808043	0.60312181	0.65183846	19	F	PMI CHARLESTON	3	19	F	PMI Charleston	0	0	MVA	1	1	1	0	0	0	0	6/7/16	10/21/17	11/13/17	0	501	524		0	0	0	0	0	0	0	501	501	501					inf	inf	inf
548	0.57593461	0.55879006	0.536179	0.6434505	42	F	PMI CHARLESTON	3	42	F	PMI Charleston	1	0	MVA	1	1	1	0	0	0	0	7/26/17	8/26/17	11/14/17	0	31	111	86	1	1	1	0	0	0	0	57	57	57					86	86	86
550	0.60886669	0.55826555	0.59533944	0.66596801	25	F	PMI CHARLESTON	3	25	F	PMI Charleston	1	0	MVA	1	1	1	0	0	0	0	4/24/17	6/2/17	6/20/17	1	39	57		0	0	0	0	0	0	0	96	96	96					inf	inf	inf
551	0.62398504	0.54828615	0.61518822	0.6723203	42	M	PMI CHARLESTON	3	42	M	PMI Charleston	1	0	FOB	1	1	1	1	0	1	1	5/30/18	6/6/18	6/18/18	1	7	19	16	1	1	1	0	0	1	1	43	43	43	43		43	0	106	106	106	inf		106	106
555	0.56834901	0.54803932	0.54416127	0.59333547	34	F	PMI CHARLESTON	3	34	F	PMI Charleston	1	0	MVA	1	0	1	0	0	0	0	2/10/18	6/9/18	6/18/18	1	119	128	153	1	0	1	0	0	0	0	0		0					153		153
558	0.62292803	0.56991104	0.54854526	0.59912796	62	M	PMI CHARLESTON	3	62	M	PMI Charleston	1	1	MVA	1	1	1	0	0	0	0	9/16/16	8/25/17	9/6/17	1	343	355		0	0	0	0	0	0	0	489	489	489					inf	inf	inf
559	0.58431297	0.54807018	0.58715726	0.62937184	35	M	PMI CHARLESTON	3	35	M	PMI Charleston	1	0	MVA	1	0	0	0	0	0	0	11/7/17	2/8/18	3/22/18	1	93	135		0	0	0	0	0	0	0	93							inf
561	0.60101684	0.57918081	0.58127399	0.64446833	22	F	PMI CHARLESTON	3	22	F	PMI Charleston	1	0	MVA	1	1	0	0	0	0	0	3/17/17	7/1/17	8/28/17	1	106	164		0	0	0	0	0	0	0	188	188						inf	inf
562	0.60032978	0.55857409	0.59433992	0.65824164	35	M	PMI CHARLESTON	3	35	M	PMI Charleston	1	0	MVA	1	1	1	0	0	0	0	11/16/17	3/10/18	3/19/18	1	114	123		0	0	0	0	0	0	0	147	147	147					inf	inf	inf
566	0.59210997	0.5586975	0.57957479	0.64360317	39	F	PMI CHARLESTON	3	39	F	PMI Charleston	1	0	MISC	1	0	1	0	1	0	1	3/31/18	5/11/18	5/22/18	1	41	52	68	0	0	0	0	1	0	0	68		231		41		41	inf		inf		68		inf
568	0.58346736	0.51705211	0.57837537	0.61412267	51	M	PMI CHARLESTON	3	51	M	PMI Charleston	1	0	FOB	1	1	1	1	0	0	0	4/14/18	5/9/18	6/5/18	1	25	52		0	0	0	0	0	0	0	25	25	25	25				inf	inf	inf	inf
569	0.51218446	0.5060854	0.47931745	0.57879878	36	M	PMI CHARLESTON	3	36	M	PMI Charleston	1	0	MVA	1	1	1	0	0	0	0	10/28/16	5/3/17	5/17/17	1	187	201		0	0	0	0	0	0	0	216	216	216					inf	inf	inf
570	0.61550098	0.55906774	0.62147131	0.65742738	51	M	PMI CHARLESTON	3	51	M	PMI Charleston	1	0	MVA	0	0	1	0	0	0	0	3/5/17	5/3/17	5/17/17	1	59	73	87	0	0	1	0	0	0	0			59							87
572	0.57646311	0.57948934	0.53717852	0.64395941	32	M	PMI CHARLESTON	3	32	M	PMI Charleston	1	1	MVA	1	1	1	0	0	0	0	5/7/17	10/20/17	10/31/17	0	166	177		0	0	0	0	0	0	0	612	612	612					inf	inf	inf
573	0.54479944	0.51624992	0.53069553	0.61544585	25	M	PMI CHARLESTON	3	25	M	PMI Charleston	1	0	MVA	0	0	1	0	1	0	1	3/2/18	6/7/18	6/14/18	1	97	104		0	0	0	0	0	0	0			97		97		97			inf		inf		inf
575	0.52777847	0.53784395	0.53597909	0.5567393	44	F	PMI CHARLESTON	3	44	F	PMI Charleston	1	0	MVA	1	1	1	0	1	0	0	1/9/18	1/17/18	1/24/18	0	8	15	92	1	1	0	0	0	0	0	29	29	92		8			92	92	inf		inf
576	0.59184572	0.55885177	0.57907503	0.62169636	44	M	PMI CHARLESTON	3	44	M	PMI Charleston	1	1	MVA	1	0	1	1	0	1	0	1/3/17	3/8/18	4/23/18	1	429	475		0	0	0	0	0	0	0	619		708	619		708		inf		inf	inf		inf
578	0.56671064	0.51748406	0.51951478	0.64227999	65	F	PMI CHARLESTON	3	65	F	PMI Charleston	1	0	MVA	1	1	1	0	0	0	0	5/10/17	7/28/17	8/23/17	1	79	105		0	0	0	0	0	0	0	254	254	254					inf	inf	inf
579	0.60691122	0.53839931	0.60600652	0.65686757	62	M	PMI CHARLESTON	3	62	M	PMI Charleston	1	0	MVA	1	0	1	0	0	0	0	6/29/17	10/20/17	11/10/17	0	113	134		0	0	0	0	0	0	0	169		169					inf		inf
580	0.63199345	0.56929397	0.61518822	0.68675521	42	M	PMI CHARLESTON	3	42	M	PMI Charleston	0	0	MVA	1	0	1	1	1	1	1	4/1/16	7/29/17	8/8/17	1	484	494		0	0	0	0	0	0	0	511		511	484	511	511	484	inf		inf	inf	inf	inf	inf
581	0.6169808	0.57921166	0.602722	0.65885234	23	M	PMI CHARLESTON	3	23	M	PMI Charleston	0	0	MVA	1	1	1	0	1	1	0	9/1/16	4/6/17	5/24/17	1	217	265	3	1	1	0	0	0	0	0	217	217	300		300	300		300	300	inf		inf	inf
583	0.59152862	0.52752516	0.60720595	0.62139101	50	M	PMI CHARLESTON	3	50	M	PMI Charleston	1	0	MVA	1	1	1	1	1	0	1	4/19/17	7/29/17	8/3/17	1	101	106	127	1	1	1	0	0	0	0	101	101	101	157	157		157	127	127	127	inf	inf		inf
585	0.61608234	0.55872835	0.61538813	0.66520464	40	M	PMI CHARLESTON	3	40	M	PMI Charleston	1	1	FAL	1	1	1	0	1	1	0	4/19/17	6/28/17	7/25/17	1	70	97		0	0	0	0	0	0	0	239	127	239		239	239		inf	inf	inf		inf	inf
588	0.58362591	0.53796736	0.54994459	0.62871025	48	M	PMI CHARLESTON	3	48	M	PMI Charleston	1	1	FAL	1	1	1	0	1	1	1	4/17/17	7/1/17	7/12/17	1	75	86		0	0	0	0	0	0	0	277	277	277		213	213	277	inf	inf	inf		inf	inf	inf
589	0.60891954	0.57924251	0.59543939	0.65880145	24	F	PMI CHARLESTON	3	24	F	PMI Charleston	0	0	MVA	1	0	1	0	0	0	0	1/23/18	3/9/18	3/16/18	1	45	52	8	1	0	1	0	0	0	0	80		45					109		80
591	0.50274909	0.56994189	0.59154125	0.64959923	63	M	PMI CHARLESTON	3	63	M	PMI Charleston	1	0	MVA	0	0	1	0	0	0	0	10/15/16	4/7/17	4/21/17	1	174	188		0	0	0	0	0	0	0			286							inf
592	0.59216282	0.55866665	0.57967475	0.62200171	38	M	PMI CHARLESTON	3	38	M	PMI Charleston	1	1	MVA	1	1	1	0	0	0	0	12/22/17	2/8/18	2/26/18	1	48	66	11	1	1	1	0	0	0	0	48	48	48					110	110	110
593	0.56834901	0.54803932	0.52979596	0.64385763	34	M	PMI CHARLESTON	3	34	M	PMI Charleston	1	0	MVA	1	1	1	0	0	1	0	8/28/17	10/20/17	10/31/17	0	53	64	229	1	0	0	0	0	0	0	81	318	318			229		229	inf	inf			inf
594	0.59247993	0.55322957	0.61618775	0.64035069	32	M	PMI CHARLESTON	3	32	M	PMI Charleston	1	0	ASL	1	1	1	0	0	0	0	9/9/17	11/17/17	2/12/18	1	69	156		0	0	0	0	0	0	0	368	368	368					inf	inf	inf
595	0.632152	0.59020923	0.62267074	0.67247298	39	F	PMI CHARLESTON	3	39	F	PMI Charleston	1	0	MVA	1	1	1	0	0	0	0	6/14/17	6/30/17	8/14/17	1	16	61	7	1	0	0	0	0	0	0	16	16	70					70	inf	inf
597	0.60907809	0.60015777	0.58855659	0.65895413	21	F	PMI CHARLESTON	3	21	F	PMI Charleston	0	0	MVA	1	1	1	0	1	0	1	3/23/18	5/10/18	5/18/18	1	48	56	175	1	1	1	0	0	0	0	76	76	76		48		48	175	175	175		inf		inf
598	0.60027693	0.55860494	0.57269199	0.65819075	36	F	PMI CHARLESTON	3	36	F	PMI Charleston	1	0	MVA	1	1	1	1	0	0	1	2/3/17	5/5/17	5/19/17	1	91	105		0	0	0	0	0	0	0	146	146	146	91			91	inf	inf	inf	inf			inf
604	0.59221567	0.55863579	0.57259204	0.65092241	37	M	PMI CHARLESTON	3	37	M	PMI Charleston	1	0	MVA	1	0	1	0	0	0	0	11/2/17	4/12/18	4/17/18	1	161	166	351	1	0	0	0	0	0	0	216		351					351		inf
605	0.59306128	0.60015777	0.55982597	0.62286687	21	M	PMI CHARLESTON	3	21	M	PMI Charleston	1	1	MVA	1	0	1	0	0	0	0	5/7/17	6/28/17	7/13/17	1	52	67		0	0	0	0	0	0	0	81		81					inf		inf
606	0.60844389	0.55851238	0.64481842	0.65834343	33	M	PMI CHARLESTON	3	33	M	PMI Charleston	1	1	MVA	1	1	1	0	0	0	0	6/22/17	8/25/17	8/31/17	0	64	70	91	0	0	1	0	0	0	0	91	91	64					inf	inf	91
607	0.59158147	0.55900604	0.6073059	0.6214419	49	F	PMI CHARLESTON	3	49	F	PMI Charleston	0	1	MVA	1	0	1	1	0	0	0	4/12/18	5/10/18	5/21/18	1	28	39		0	0	0	0	0	0	0	28		28	28				inf		inf	inf
608	0.56581218	0.5600242	0.52499824	0.60532757	82	F	PMI CHARLESTON	3	82	F	PMI Charleston	1	0	MVA	1	1	1	1	1	1	0	10/26/16	11/15/17	12/6/17	1	385	406		0	0	0	0	0	0	0	385	498	498	385	385	385		inf	inf	inf	inf	inf	inf
611	0.60101684	0.61069253	0.55972601	0.64446833	22	M	PMI CHARLESTON	3	22	M	PMI Charleston	1	1	MISC	1	1	1	0	0	0	0	8/8/16	6/2/17	6/15/17	1	298	311		0	0	0	0	0	0	0	548	548	548					inf	inf	inf
612	0.58420727	0.52187211	0.66596658	0.64009623	37	F	PMI CHARLESTON	3	37	F	PMI Charleston	1	0	MISC	1	1	1	0	0	0	0	7/22/17	9/20/17	10/20/17	0	60	90		0	0	0	0	0	0	0	60	60	60					inf	inf	inf
614	0.59958987	0.55900604	0.60012324	0.62865935	49	F	PMI CHARLESTON	3	49	F	PMI Charleston	0	0	MVA	1	1	1	0	0	0	0	2/22/17	5/5/17	5/15/17	1	72	82	99	1	1	1	0	0	0	0	72	72	72					99	99	99
615	0.60749258	0.55906774	0.57837537	0.61412267	51	F	PMI CHARLESTON	3	51	F	PMI Charleston	1	1	MVA	1	1	1	0	0	0	0	12/7/16	4/11/18	4/18/18	1	490	497		0	0	0	0	0	0	0	707	707	707					inf	inf	inf
616	0.59279703	0.5582964	0.59523949	0.63704731	26	F	PMI CHARLESTON	3	26	F	PMI Charleston	1	0	MVA	1	1	1	0	0	0	0	12/27/16	5/4/17	5/30/17	1	128	154		0	0	0	0	0	0	0	353	353	353					inf	inf	inf
618	0.5677148	0.51689784	0.52141387	0.46281064	46	M	PMI CHARLESTON	3	46	M	PMI Charleston	1	0	MVA	1	1	1	0	0	0	0	4/22/17	8/25/17	9/20/17	1	125	151	27	1	0	1	0	0	0	0	181	181	270					270	inf	319
628	0.61634659	0.61109363	0.57279195	0.65102419	35	M	PMI CHARLESTON	3	35	M	PMI Charleston	1	0	MVA	1	0	0	0	0	0	0	5/10/17	7/27/17	8/3/17	1	78	85	161	1	0	0	0	0	0	0	133							161
633	0.55217364	0.53762798	0.51513079	0.6364875	37	F	PMI CHARLESTON	3	37	F	PMI Charleston	1	0	MVA	1	1	1	0	0	0	0	8/29/17	2/7/18	2/28/18	1	162	183		0	0	0	0	0	0	0	351	351	351					inf	inf	inf
635	0.59121151	0.5487181	0.5778756	0.64995547	56	M	PMI CHARLESTON	3	56	M	PMI Charleston	1	1	MVA	1	1	1	0	0	0	1	6/20/17	10/20/17	11/27/17	0	122	160	178	1	1	1	0	0	0	0	122	122	263				178	178	178	297				inf
638	0.64042466	0.61106278	0.65190113	0.68716234	34	F	PMI CHARLESTON	3	34	F	PMI Charleston	1	0	MVA	1	1	1	1	1	1	1	11/18/16	5/31/17	7/13/17	1	194	237		0	0	0	0	0	0	0	336	336	336	194	222	222	194	inf	inf	inf	inf	inf	inf	inf
643	0.59247993	0.56898543	0.52999586	0.62952451	32	F	PMI CHARLESTON	3	32	F	PMI Charleston	1	0	FAL	1	1	1	0	1	1	0	7/19/17	9/23/17	10/6/17	0	66	79		0	0	0	0	0	0	0	92	92	92		66	66		inf	inf	inf		inf	inf
645	0.60038263	0.55854323	0.58007456	0.65829253	34	F	PMI CHARLESTON	3	34	F	PMI Charleston	1	1	FAL	1	1	1	0	0	0	0	7/9/17	3/7/18	6/6/18	1	241	332		0	0	0	0	0	0	0	549	549	549					inf	inf	inf
646	0.61513103	0.56978763	0.62077164	0.64263623	58	F	PMI CHARLESTON	3	58	F	PMI Charleston	1	0	MVA	1	0	0	0	0	0	0	9/23/15	7/26/17	8/28/17	1	672	705		0	0	0	0	0	0	0	672							inf
648	0.61587094	0.52734004	0.63653629	0.65778362	44	F	PMI CHARLESTON	3	44	F	PMI Charleston	1	0	MVA	1	1	1	0	0	0	0	6/26/17	9/22/17	11/30/17	1	88	157	144	0	1	1	0	0	0	0	256	88	88					inf	144	144
654	0.58415442	0.57967446	0.57967475	0.64365406	38	F	PMI CHARLESTON	3	38	F	PMI Charleston	1	0	MVA	1	1	1	1	0	0	0	8/18/17	8/26/17	9/7/17	0	8	20		0	0	0	0	0	0	0	33	33	33	33				inf	inf	inf	inf
656	0.60876099	0.58983898	0.57359157	0.65143132	27	M	PMI CHARLESTON	3	27	M	PMI Charleston	0	1	MVA	1	1	0	0	0	0	0	11/16/17	3/8/18	4/11/18	1	112	146		0	0	0	0	0	0	0	112	112						inf	inf
657	0.59200427	0.5482553	0.5937402	0.64350139	41	F	PMI CHARLESTON	3	41	F	PMI Charleston	1	0	MVA	1	1	1	0	0	0	0	8/13/15	7/27/17	8/15/17	1	714	733		0	0	0	0	0	0	0	714	714	714					inf	inf	inf
660	0.60765113	0.579983	0.62895382	0.6503626	48	F	PMI CHARLESTON	3	48	F	PMI Charleston	1	0	MVA	1	1	1	0	0	0	0	3/30/17	4/7/17	5/11/17	1	8	42	148	0	0	1	0	0	0	0	205	205	64					inf	inf	148
661	0.56856041	0.51640418	0.55174374	0.60797394	30	F	PMI CHARLESTON	3	30	F	PMI Charleston	1	0	MVA	1	1	1	1	1	0	1	12/5/17	3/10/18	3/26/18	1	95	111		0	0	0	0	0	0	0	127	127	127	95	95		95	inf	inf	inf	inf	inf		inf
663	0.56723914	0.52767943	0.59234087	0.54896204	55	F	PMI CHARLESTON	3	55	F	PMI Charleston	1	1	MVA	1	1	1	0	0	0	0	5/1/18	6/7/18	6/14/18	1	37	44		0	0	0	0	0	0	0	71	71	71					inf	inf	inf
664	0.59247993	0.54797762	0.58027446	0.63674196	32	M	PMI CHARLESTON	3	32	M	PMI Charleston	1	0	MVA	1	1	1	0	0	0	0	4/24/17	6/2/17	6/29/17	1	39	66		0	0	0	0	0	0	0	96	96	96					inf	inf	inf
666	0.58473577	0.54782335	0.56640891	0.63699642	27	F	PMI CHARLESTON	3	27	F	PMI Charleston	1	0	MVA	1	0	0	0	0	0	0	12/31/16	6/30/17	7/31/17	1	181	212		0	0	0	0	0	0	0	237							inf
667	0.56118621	0.55804958	0.56012582	0.60858464	18	M	PMI CHARLESTON	3	18	M	PMI Charleston	1	1	MVA	1	0	0	0	0	0	0	6/2/17	4/3/18	4/30/18	1	305	332	47	1	0	0	0	0	0	0	305							407
668	0.61629374	0.59011667	0.56550934	0.57879878	36	F	PMI CHARLESTON	3	36	F	PMI Charleston	1	0	MVA	1	0	1	0	0	0	0	1/22/17	4/8/17	4/24/17	1	76	92	244	0	0	1	0	0	0	0	131		131					inf		244
670	0.63141209	0.60114508	0.6212714	0.65010814	53	M	PMI CHARLESTON	3	53	M	PMI Charleston	0	0	MVA	1	1	1	0	0	0	0	4/10/18	5/9/18	5/23/18	1	29	43	95	1	1	1	0	0	0	0	29	29	29					95	95	95
674	0.58494717	0.53719603	0.58117403	0.62998254	23	F	PMI CHARLESTON	3	23	F	PMI Charleston	1	1	MVA	1	1	1	0	0	0	0	7/9/17	7/27/17	8/9/17	0	18	31		0	0	0	0	0	0	0	18	18	18					inf	inf	inf
675	0.62393219	0.55882091	0.6438189	0.66505196	43	M	PMI CHARLESTON	3	43	M	PMI Charleston	1	1	MVA	1	0	1	0	0	0	0	5/24/17	7/29/17	8/11/17	1	66	79	12	0	0	1	0	0	0	0	66		66					inf		120
677	0.59985413	0.56935568	0.56470972	0.65778362	44	M	PMI CHARLESTON	3	44	M	PMI Charleston	1	0	MVA	1	0	1	0	1	1	0	10/11/16	6/2/17	1/30/18	1	234	476		0	0	0	0	0	0	0	487		487		487	487		inf		inf		inf	inf
679	0.61645229	0.5900241	0.58017451	0.68721323	33	M	PMI CHARLESTON	3	33	M	PMI Charleston	0	0	MVA	1	1	1	0	0	0	0	9/26/17	10/19/17	12/5/17	1	23	70	115	1	1	1	0	0	0	0	51	51	51					115	115	115
681	0.53546977	0.49601344	0.50664875	0.60695611	50	F	PMI CHARLESTON	3	50	F	PMI Charleston	1	0	MISC	1	1	1	0	0	0	0	4/7/17	9/23/17	10/24/17	0	169	200	228	1	0	0	0	0	0	0	223	307	337					228	inf	inf
684	0.59247993	0.5269698	0.59463978	0.63674196	32	M	PMI CHARLESTON	3	32	M	PMI Charleston	1	1	MVA	1	1	1	0	0	0	1	4/27/18	5/12/18	5/17/18	1	15	20		0	0	0	0	0	0	0	42	15	42				15	inf	inf	inf				inf
687	0.60844389	0.56901629	0.60172248	0.63669107	33	F	PMI CHARLESTON	3	33	F	PMI Charleston	0	0	MVA	1	1	1	0	0	0	0	3/8/18	5/10/18	5/21/18	1	63	74	91	1	1	1	0	0	0	0	63	63	63					91	91	91
689	0.57545895	0.51705211	0.57119271	0.63577502	51	M	PMI CHARLESTON	3	51	M	PMI Charleston	1	0	MVA	1	1	1	0	0	0	0	1/19/18	4/13/18	4/24/18	1	84	95		0	0	0	0	0	0	0	111	111	111					inf	inf	inf
691	0.62493635	0.61075424	0.62417002	0.62993164	24	F	PMI CHARLESTON	3	24	F	PMI Charleston	1	0	UKW	1	0	0	0	1	1	0	2/27/15	6/1/17	5/11/17	1	825	804	825	0	0	0	0	1	1	0	0				0	0		inf				825	825
692	0.6171922	0.61059997	0.56720853	0.66627336	19	M	PMI CHARLESTON	3	19	M	PMI Charleston	1	1	MVA	1	1	1	0	0	0	0	12/12/15	8/26/17	9/8/17	1	623	636	789	0	0	1	0	0	0	0	707	707	707					inf	inf	789
693	0.60849674	0.56898543	0.55872649	0.64395941	32	M	PMI CHARLESTON	3	32	M	PMI Charleston	1	0	MVA	1	1	1	0	0	0	1	5/31/17	8/23/17	10/18/17	0	84	140		0	0	0	0	0	0	0	114	114	114				84	inf	inf	inf				inf
694	0.58394301	0.54828615	0.60800556	0.6290156	42	F	PMI CHARLESTON	3	42	F	PMI Charleston	1	1	MVA	1	1	1	0	1	1	1	6/2/17	7/28/17	8/17/17	1	56	76		0	0	0	0	0	0	0	111	111	197		197	197	84	inf	inf	inf		inf	inf	inf
695	0.59974842	0.54840957	0.60760576	0.62881203	46	F	PMI CHARLESTON	3	46	F	PMI Charleston	1	0	MVA	1	0	1	1	0	0	1	5/23/17	4/14/18	4/24/18	1	326	336		0	0	0	0	0	0	0	326		354	326			326	inf		inf	inf			inf
702	0.63220485	0.60068228	0.62277069	0.66530642	38	F	PMI CHARLESTON	3	38	F	PMI Charleston	0	0	UKW	1	1	1	0	1	1	0	10/10/17	10/20/17	11/29/17	1	10	50	66	0	0	1	0	0	1	0	38	38	38		38	38		inf	inf	66		inf	66
704	0.60122824	0.54754567	0.59603911	0.65188935	18	F	PMI CHARLESTON	3	18	F	PMI Charleston	1	1	MVA	1	1	1	1	0	0	0	7/8/17	7/29/17	8/7/17	1	21	30		0	0	0	0	0	0	0	49	49	49	49				inf	inf	inf	inf
707	0.61571239	0.53793651	0.62905377	0.6792833	47	M	PMI CHARLESTON	3	47	M	PMI Charleston	1	0	MVA	1	0	1	0	0	0	0	10/12/16	4/7/17	7/21/17	1	177	282		0	0	0	0	0	0	0	346		346					inf		inf
708	0.59163432	0.55897518	0.59304054	0.62871025	48	M	PMI CHARLESTON	3	48	M	PMI Charleston	1	0	MVA	1	1	1	0	0	0	0	9/3/17	1/17/18	3/29/18	1	136	207	221	1	1	1	0	0	0	0	136	136	136					221	221	221
710	0.59163432	0.579983	0.57149257	0.6359277	48	F	PMI CHARLESTON	3	48	F	PMI Charleston	1	0	FOB	0	0	1	0	1	1	1	1/18/15	4/5/17	5/3/17	1	808	836		0	0	0	0	0	0	0			808		808	808	808			inf		inf	inf	inf
711	0.54469374	0.51631162	0.55922625	0.56482191	27	F	PMI CHARLESTON	3	27	F	PMI Charleston	0	1	MVA	1	0	1	0	0	0	0	1/26/17	4/6/17	5/2/17	1	70	96		0	0	0	0	0	0	0	70		70					inf		inf
713	0.61544813	0.58010641	0.6141887	0.65015903	52	F	PMI CHARLESTON	3	52	F	PMI Charleston	1	0	FAL	1	1	1	0	0	0	0	6/11/16	7/21/16	5/11/17	1	40	334		0	0	0	0	0	0	0	355	355	355					inf	inf	inf
715	0.59068301	0.54902664	0.59842405	0.63501165	66	M	PMI CHARLESTON	3	66	M	PMI Charleston	1	0	ASL	1	1	1	0	1	0	0	10/12/17	12/14/17	1/10/18	1	63	90	63	1	1	1	0	0	0	0	0	0	147		63			63	307	181		inf
717	0.62509491	0.62116559	0.58137394	0.65895413	21	F	PMI CHARLESTON	3	21	F	PMI Charleston	1	0	MVA	1	1	1	0	0	1	0	3/30/18	4/12/18	4/25/18	1	13	26	4	1	1	1	0	0	1	0	13	13	13			13		40	40	40			40
718	0.59853286	0.5491192	0.57657622	0.64207642	69	M	PMI CHARLESTON	3	69	M	PMI Charleston	1	0	MVA	1	1	0	0	0	0	0	5/5/17	6/28/17	5/31/17	1	54	26	112	1	1	0	0	0	0	0	54	54						112	112
722	0.64010756	0.6112479	0.61538813	0.68685699	40	F	PMI CHARLESTON	3	40	F	PMI Charleston	0	1	MVA	1	1	1	0	1	1	0	6/20/17	6/28/17	7/17/17	1	8	27		0	0	0	0	0	0	0	324	324	324		324	324		inf	inf	inf		inf	inf
723	0.64742891	0.58013727	0.5709928	0.57793363	53	M	PMI CHARLESTON	3	53	M	PMI Charleston	1	0	MVA	1	1	1	0	0	0	0	10/3/16	6/29/17	7/26/17	1	269	296		0	0	0	0	0	0	0	381	381	381					inf	inf	inf
726	0.6174036	0.58946874	0.56760834	0.65925948	15	F	PMI CHARLESTON	3	15	F	PMI Charleston	1	0	MVA	1	1	1	0	0	0	0	5/26/17	7/29/17	8/7/17	1	64	73	92	1	1	1	0	0	0	0	64	64	64					92	92	92
728	0.59200427	0.55875921	0.55064426	0.63628394	41	F	PMI CHARLESTON	3	41	F	PMI Charleston	1	0	ASL	1	1	1	0	0	0	0	7/7/17	11/18/17	12/18/17	1	134	164		0	0	0	0	0	0	0	134	134	134					inf	inf	inf
731	0.52746137	0.48550953	0.50664875	0.60695611	50	F	PMI CHARLESTON	3	50	F	PMI Charleston	1	0	MVA	1	0	1	0	0	0	0	7/10/17	11/15/17	11/29/17	0	128	142		0	0	0	0	0	0	0	159		159					inf		inf
1101	0.5965114	0.58157653	0.539457	0.66510392	57	F	SimonMed Centennial	4	57	F	SimonMed Centennial	1	0	MVC	1	1	1	0	1	1	0	6/6/18	8/28/18	9/21/18	0	83	107	119	0	0	0	0	1	1	0	119	119	119		83	83		inf	inf	inf		119	119
1124	0.60635829	0.54982366	0.59515964	0.6173619	19	F	SimonMed Centennial	4	19	F	SimonMed Centennial	0	0	MVC	1	1	0	0	0	0	0	10/12/17	3/22/18	4/9/18	1	161	179	161	1	1	0	0	0	0	0	0	0						161	161
1002	0.5794018	0.53451563	0.55296211	0.61144117	51	M	SimonMed Las Vegas	5	51	M	SimonMed Las Vegas	1	0	MVC	0	0	1	0	0	0	0	2/15/18	6/11/18	7/6/18	1	116	141	16	0	0	1	0	0	0	0			116							160
1056	0.60045712	0.58801153	0.59773334	0.61091995	26	F	SimonMed Las Vegas	5	26	F	SimonMed Las Vegas	1	1	MVC	1	0	0	0	0	0	0	4/17/17	6/1/17	8/10/17	0	45	115		0	0	0	0	0	0	0	45							inf
1078	0.61139335	0.54991657	0.62117926	0.66119548	33	M	SimonMed Las Vegas	5	33	M	SimonMed Las Vegas	1	0	MVC	1	1	0	1	0	1	0	10/30/17	12/1/17	12/12/17	1	32	43	59	0	1	0	1	0	1	0	59	32		32		32		inf	59		59		59
1107	0.6651107	0.60427624	0.64364644	0.70552579	22	F	SimonMed Las Vegas	5	22	F	SimonMed Las Vegas	1	1	MVC	1	1	0	0	0	0	0	10/22/17	12/21/17	1/17/18	1	60	87		0	0	0	0	0	0	0	128	128						inf	inf
1240	0.58966755	0.54948468	0.59773334	0.61648991	26	M	SimonMed Las Vegas	5	26	M	SimonMed Las Vegas	1	0	MVC	1	0	0	0	1	0	1	8/17/16	1/25/17	1/27/17	1	161	163	23	1	0	0	0	0	0	0	161				203		203	203				inf		inf
1447	0.61168669	0.56729185	0.59887521	0.66148736	47	M	SimonMed Las Vegas	5	47	M	SimonMed Las Vegas	1	0	MVC	1	1	0	0	0	0	0	3/29/18	4/12/18	4/26/18	1	14	28	46	1	1	0	0	0	0	0	14	14						46	46
1531	0.58996089	0.53934079	0.58696193	0.64463156	40	F	SimonMed Las Vegas	5	40	F	SimonMed Las Vegas	1	0	MVC	1	1	1	0	0	0	0	2/8/17	3/15/17	4/24/17	1	35	75	112	1	1	1	0	0	0	0	35	35	35					112	112	112
1534	0.54686548	0.50099904	0.54099446	0.59456452	43	F	SimonMed Las Vegas	5	43	F	SimonMed Las Vegas	1	1	FAL	1	0	1	0	0	0	0	8/8/16	8/31/16	10/7/16	1	23	60		0	0	0	0	0	0	0	135		135					inf		inf
1579	0.57944371	0.53463902	0.5646035	0.63376268	53	F	SimonMed Las Vegas	5	53	F	SimonMed Las Vegas	1	0	MVC	1	1	0	0	0	0	0	3/11/17	3/22/17	4/5/17	0	11	25	39	1	1	0	0	0	0	0	11	11						39	39
1614	0.5794018	0.53451563	0.55296211	0.61144117	51	M	SimonMed Las Vegas	5	51	M	SimonMed Las Vegas	1	0	MVC	0	0	1	0	0	0	0	2/15/18	6/11/18	7/6/18	0	116	141	16	0	0	1	0	0	0	0			116							160
1673	0.62218292	0.60495492	0.62117926	0.65562553	33	F	SimonMed Las Vegas	5	33	F	SimonMed Las Vegas	0	0	MVC	1	1	0	0	0	0	0	8/10/18	8/27/18	9/7/18	1	17	28	52	1	1	0	0	0	0	0	17	17						52	52
1043	0.62984161	0.57814446	0.62844167	0.67015626	23	F	SimonMed Maryland	6	23	F	SimonMed Maryland	0	0	MVC	1	1	1	1	1	0	0	1/27/17	2/8/17	2/28/17	1	12	32	54	1	1	1	1	1	0	0	12	12	12	12	12			54	54	54	54	54
1081	0.59886291	0.5360391	0.6078525	0.64790051	42	M	SimonMed Maryland	6	42	M	SimonMed Maryland	1	0	MVC	1	1	1	1	1	0	0	4/23/18	5/29/18	6/11/18	1	36	49	59	1	1	0	1	1	0	0	36	36	220	59	59			59	59	inf	95	95
1091	0.5466733	0.52429714	0.51350658	0.59620851	20	M	SimonMed Maryland	6	20	M	SimonMed Maryland	1	0	MVC	1	1	0	1	0	0	0	3/12/18	7/16/18	7/30/18	1	126	140	184	1	1	0	1	0	0	0	126	126		126				184	184		184
1105	0.60908855	0.5782808	0.61804462	0.63045347	26	F	SimonMed Maryland	6	26	F	SimonMed Maryland	1	1	MVC	1	1	0	0	0	0	0	11/18/17	2/8/18	3/22/18	1	82	124	82	1	1	0	0	0	0	0	0	82						82	159
1159	0.59869642	0.5621675	0.60760027	0.636136	26	F	SimonMed Maryland	6	26	F	SimonMed Maryland	0	1	MVC	1	0	0	0	0	0	0	10/13/15	2/15/17	3/8/17	1	491	512		0	0	0	0	0	0	0	546							inf
1276	0.61947028	0.57286425	0.6284732	0.65315861	25	M	SimonMed Maryland	6	25	M	SimonMed Maryland	1	0	MVC	1	0	1	0	1	0	0	11/17/17	12/11/17	12/26/17	1	24	39	68	1	0	1	0	0	0	0	24		24		68			68		68		inf
1325	0.58837712	0.53563011	0.58682193	0.63062823	33	F	SimonMed Maryland	6	33	F	SimonMed Maryland	1	0	MVC	1	1	0	0	0	0	0	6/14/17	5/22/18	8/27/18	1	342	439	453	0	1	0	0	0	0	0	453	342						inf	453
1404	0.57803702	0.55197062	0.57645641	0.59097538	38	M	SimonMed Maryland	6	38	M	SimonMed Maryland	1	0	MVC	1	0	0	0	0	0	0	3/18/18	4/30/18	5/21/18	1	43	64	85	1	0	0	0	0	0	0	43							85
1450	0.58849159	0.54150109	0.58699534	0.64795044	44	M	SimonMed Maryland	6	44	M	SimonMed Maryland	1	0	MVC	1	1	0	0	0	0	0	10/2/17	11/8/17	2/19/18	1	37	140	198	1	1	0	0	0	0	0	37	37						198	198
1457	0.56771772	0.55765983	0.55567807	0.63092783	45	F	SimonMed Maryland	6	45	F	SimonMed Maryland	1	0	MVC	1	1	0	0	0	0	0	5/2/17	6/13/17	6/27/17	1	42	56	1	1	1	0	0	0	0	0	42	42						100	100
1638	0.65094847	0.62252201	0.63937471	0.68797779	54	M	SimonMed Maryland	6	54	M	SimonMed Maryland	0	0	MVC	1	1	1	0	1	1	0	8/30/17	10/11/17	12/6/17	1	42	98	147	1	1	1	0	1	1	0	42	42	42		42	42		147	147	147		147	147
1640	0.56783219	0.54204641	0.54540713	0.63688499	56	M	SimonMed Maryland	6	56	M	SimonMed Maryland	1	0	MVC	1	0	0	0	0	0	0	12/22/16	3/8/17	3/15/17	1	76	83	111	1	0	0	0	0	0	0	76							111
1686	0.59880048	0.54650864	0.60775792	0.63070313	36	F	SimonMed Maryland	6	36	F	SimonMed Maryland	1	0	MVC	1	0	0	0	0	0	0	7/14/17	10/20/17	11/17/17	1	98	126		0	0	0	0	0	0	0	140							inf
1046	0.60135107	0.57104224	0.59421003	0.65414211	51	F	SimonMed Northwest	7	51	F	SimonMed Northwest	1	1	MVC	0	1	0	0	0	0	0	11/10/18	12/10/18	12/18/18	0	30	38		0	0	0	0	0	0	0		80							inf
1163	0.60202019	0.54823918	0.57375144	0.66511518	55	F	SimonMed Northwest	7	55	F	SimonMed Northwest	1	0	FOB	1	0	0	0	0	0	0	3/26/18	4/9/18	4/30/18	1	14	35		0	0	0	0	0	0	0	252							inf
1176	0.59633272	0.56773083	0.58123779	0.62800271	21	M	SimonMed Northwest	7	21	M	SimonMed Northwest	1	0	MVC	1	0	1	0	0	0	0	5/10/18	1/22/19	2/15/19	1	257	281		0	0	0	0	0	0	0	257		257					inf		inf
1366	0.53446376	0.49425839	0.52332128	0.59097208	41	M	SimonMed Northwest	7	41	M	SimonMed Northwest	1	0	MVC	1	0	0	0	0	0	0	9/6/18	10/16/18	2/8/19	1	40	155	175	1	0	0	0	0	0	0	40							175
1374	0.585382	0.55558642	0.57288662	0.5932593	53	M	SimonMed Northwest	7	53	M	SimonMed Northwest	1	1	MVC	1	1	0	0	0	0	0	9/29/18	11/13/18	12/5/18	0	45	67	74	1	1	0	0	0	0	0	45	45						74	74
1403	0.58170187	0.57964607	0.58556187	0.62990873	31	M	SimonMed Northwest	7	31	M	SimonMed Northwest	0	0	MVC	1	0	1	0	0	0	0	4/4/18	7/10/18	7/30/18	1	97	117	197	1	0	1	0	0	0	0	97		97					197		197
1484	0.60402753	0.56091575	0.57894034	0.62655973	67	M	SimonMed Northwest	7	67	M	SimonMed Northwest	1	0	MVC	1	0	0	0	0	0	0	2/1/18	3/8/18	3/20/18	1	35	47	173	1	0	0	0	0	0	0	75							173
1575	0.60235474	0.55710909	0.57461626	0.64507505	57	F	SimonMed Northwest	7	57	F	SimonMed Northwest	1	0	MVC	1	1	0	0	0	0	0	12/6/17	2/7/18	3/27/18	1	63	111	126	1	1	0	0	0	0	0	63	63						126	126
1675	0.64641457	0.61904695	0.62864108	0.6701796	28	M	SimonMed Northwest	7	28	M	SimonMed Northwest	0	0	MVC	1	0	0	0	0	0	0	8/29/17	8/15/18	8/28/18	0	351	364	458	1	0	0	0	0	0	0	351							458
3	0.61647007	0.58496412	0.62915708	0.68316282	42	M	SUMMERLIN	8	42	M	SimonMed Summerlin	0	0	MVA	1	1	1	0	1	1	1	11/28/15	1/15/16	2/29/16	1	48	93	29	1	1	1	0	1	1	1	96	96	96		96	96	96	209	209	209		209	209	209
15	0.59612524	0.53671036	0.57378133	0.63464153	56	M	SUMMERLIN	8	56	M	SimonMed Summerlin	1	0	MVA	1	1	1	0	0	0	0	2/9/16	3/29/16	4/6/16	1	49	57	79	1	1	0	0	0	0	0	49	49	79					79	79	inf
17	0.58589102	0.53202435	0.60719313	0.65082541	52	M	SUMMERLIN	8	52	M	SimonMed Summerlin	1	0	MVA	1	1	1	0	0	0	0	7/12/15	10/2/15	4/13/16	1	82	276		0	0	0	0	0	0	0	291	291	291					inf	inf	inf
19	0.59592296	0.5520072	0.59464417	0.6503398	20	F	SUMMERLIN	8	20	F	SimonMed Summerlin	1	0	MVA	1	1	1	0	0	0	0	9/11/15	9/11/15	3/3/16	1	0	174	49	0	0	1	0	0	0	0	49	49	22					inf	inf	49
26	0.5448305	0.52821583	0.5720026	0.58527042	14	F	SUMMERLIN	8	14	F	SimonMed Summerlin	1	0	MVA	1	1	0	0	0	0	0	7/10/15	3/29/16	4/19/16	1	263	284	263	1	1	0	0	0	0	0	0	0						263	263
30	0.59606905	0.56570391	0.60693902	0.61824519	46	M	SUMMERLIN	8	46	M	SimonMed Summerlin	1	1	MVA	1	1	1	0	0	1	1	5/10/15	3/3/16	3/17/16	1	298	312		0	0	0	0	0	0	0	298	298	298			298	298	inf	inf	inf			inf	inf
31	0.63675871	0.59995125	0.61694693	0.70445806	18	F	SUMMERLIN	8	18	F	SimonMed Summerlin	0	0	MVA	1	0	1	0	0	0	0	3/12/16	12/10/16	1/10/17	1	273	304	364	0	0	1	0	0	0	0	364		308					inf		364
33	0.62666496	0.58504154	0.64022376	0.67770244	39	M	SUMMERLIN	8	39	M	SimonMed Summerlin	1	0	ASL	1	1	1	1	1	1	1	1/2/17	2/9/17	2/17/17	1	38	46	66	1	1	1	0	0	0	0	66	66	38	38	38	38	38	179	179	66	inf	inf	inf	inf
45	0.59615896	0.56529097	0.5628417	0.5480948	62	M	SUMMERLIN	8	62	M	SimonMed Summerlin	0	0	MVA	1	1	1	0	1	1	0	1/17/16	2/4/16	2/22/16	1	18	36		0	0	0	0	0	0	0	72	72	72		72	72		inf	inf	inf		inf	inf
49	0.55527263	0.54152541	0.54015778	0.57506288	55	F	SUMMERLIN	8	55	F	SimonMed Summerlin	1	1	MVA	1	1	1	0	1	1	0	2/14/16	3/3/16	3/10/16	1	18	25	44	1	1	0	0	0	0	0	44	18	102		102	102		102	44	inf		inf	inf
51	0.61638579	0.59492973	0.60613436	0.64503117	27	F	SUMMERLIN	8	27	F	SimonMed Summerlin	1	1	FOB	1	1	1	0	1	1	0	3/31/16	4/2/16	5/10/16	1	2	40	3	1	1	1	0	0	0	0	30	2	30		57	57		57	30	57		inf	inf
54	0.5450946	0.50305661	0.55160562	0.64554713	61	F	SUMMERLIN	8	61	F	SimonMed Summerlin	0	0	FOB	1	1	1	0	0	0	1	2/25/15	4/29/16	5/5/16	1	429	435		0	0	0	0	0	0	0	457	429	429				429	inf	inf	inf				inf
58	0.58591911	0.53668455	0.51785502	0.62382698	57	M	SUMMERLIN	8	57	M	SimonMed Summerlin	1	0	MVA	1	1	1	1	1	1	0	1/21/16	2/5/16	2/23/16	1	15	33		0	0	0	0	0	0	0	69	69	69	15	41	41		inf	inf	inf	inf	inf	inf
59	0.58580111	0.53722653	0.58412805	0.61809344	36	F	SUMMERLIN	8	36	F	SimonMed Summerlin	0	1	MVA	1	1	1	1	1	1	0	10/11/16	11/12/16	11/22/16	1	32	42	6	1	0	0	0	0	0	0	32	60	60	32	32	32		60	inf	inf	inf	inf	inf
60	0.58577864	0.5516975	0.56157118	0.60720302	32	F	SUMMERLIN	8	32	F	SimonMed Summerlin	1	0	MVA	1	1	1	0	1	1	1	2/11/16	3/4/16	3/21/16	1	22	39	5	1	1	1	0	0	0	0	22	22	22		22	22	22	50	50	50		inf	inf	inf
61	0.60618528	0.58529963	0.58383159	0.65047638	29	M	SUMMERLIN	8	29	M	SimonMed Summerlin	0	0	ASL	0	0	1	0	0	0	0	11/8/15	2/10/17	2/22/17	1	460	472	488	0	0	1	0	0	0	0			460							488
64	0.59613086	0.54626304	0.51785502	0.61299726	57	F	SUMMERLIN	8	57	F	SimonMed Summerlin	1	0	FOB	1	1	1	0	0	1	1	12/23/15	2/6/16	2/23/16	1	45	62		0	0	0	0	0	0	0	71	71	71			71	71	inf	inf	inf			inf	inf
74	0.60626956	0.56096628	0.62924179	0.63987429	44	F	SUMMERLIN	8	44	F	SimonMed Summerlin	1	1	MVA	1	1	1	0	1	1	0	3/5/15	4/28/16	5/9/16	1	420	431		0	0	0	0	0	0	0	505	505	505		505	505		inf	inf	inf		inf	inf
77	0.56543381	0.5321792	0.55097036	0.61824519	46	M	SUMMERLIN	8	46	M	SimonMed Summerlin	1	0	MVA	1	1	1	1	0	0	1	2/10/16	10/14/16	10/19/16	1	247	252		0	0	0	0	0	0	0	337	337	337	247			247	inf	inf	inf	inf			inf
89	0.58575054	0.55661578	0.56135943	0.63961631	27	F	SUMMERLIN	8	27	F	SimonMed Summerlin	0	0	MVA	1	0	1	0	0	0	0	2/25/16	4/2/16	4/12/16	1	37	47	121	1	0	0	0	0	0	0	65		65					121		inf
91	0.55531197	0.53176627	0.5628417	0.59682855	62	F	SUMMERLIN	8	62	F	SimonMed Summerlin	1	1	FAL	1	1	1	1	1	1	0	9/9/16	10/12/16	10/18/16	1	33	39	735	1	1	0	0	0	0	0	407	407	769	124	183	183		735	735	inf	inf	inf	inf
94	0.59593419	0.55195558	0.57234141	0.61246612	22	F	SUMMERLIN	8	22	F	SimonMed Summerlin	0	0	MVA	1	1	1	0	0	0	0	10/31/15	2/6/16	3/1/16	1	98	122	125	0	1	1	0	0	0	0	125	98	98					inf	125	125
97	0.59610277	0.55118133	0.59599939	0.63999569	52	F	SUMMERLIN	8	52	F	SimonMed Summerlin	1	0	MVA	1	0	1	0	0	0	0	12/12/15	3/3/16	3/31/16	1	82	110		0	0	0	0	0	0	0	82		82					inf		inf
104	0.5757748	0.5411641	0.52955696	0.6077645	69	F	SUMMERLIN	8	69	F	SimonMed Summerlin	1	0	MVA	1	1	1	0	0	0	0	10/30/15	3/2/16	3/14/16	1	124	136	28	0	0	1	0	0	0	0	155	155	155					inf	inf	208
108	0.69828768	0.55087163	0.60770133	0.68891154	64	M	SUMMERLIN	8	64	M	SimonMed Summerlin	1	1	MVA	1	1	1	0	0	1	0	9/9/16	1/14/17	2/3/17	1	127	147		0	0	0	0	0	0	0	211	211	211			211		inf	inf	inf			inf
114	0.60615156	0.54235129	0.60596496	0.66121505	23	M	SUMMERLIN	8	23	M	SimonMed Summerlin	1	0	MVA	1	1	1	0	0	0	0	2/10/16	3/3/16	7/13/16	1	22	154		0	0	0	0	0	0	0	164	164	164					inf	inf	inf
117	0.56544505	0.51775986	0.59582999	0.60203096	48	M	SUMMERLIN	8	48	M	SimonMed Summerlin	1	1	MVA	1	1	1	1	1	1	0	10/17/15	3/30/16	4/5/16	1	165	171		0	0	0	0	0	0	0	165	165	165	165	165	165		inf	inf	inf	inf	inf	inf
118	0.62680544	0.57481784	0.5965076	0.67266696	64	F	SUMMERLIN	8	64	F	SimonMed Summerlin	1	0	MVA	1	1	1	0	1	1	0	3/31/15	9/14/16	9/22/16	1	533	541	617	1	1	0	0	0	0	0	562	562	617		562	562		617	617	inf		inf	inf
121	0.58569997	0.56163731	0.58336574	0.61240542	18	F	SUMMERLIN	8	18	F	SimonMed Summerlin	0	0	FAL	1	1	1	0	0	0	0	2/6/16	3/5/16	3/18/16	1	28	41	55	1	0	1	0	0	0	0	28	28	28					55	inf	55
125	0.57561746	0.527519	0.56195234	0.61816931	41	F	SUMMERLIN	8	41	F	SimonMed Summerlin	1	0	MVA	1	1	1	0	1	1	1	2/18/16	3/29/16	4/4/16	1	40	46		0	0	0	0	0	0	0	70	70	70		70	70	40	inf	inf	inf		inf	inf	inf
128	0.61646445	0.56104371	0.60672727	0.64524362	41	F	SUMMERLIN	8	41	F	SimonMed Summerlin	0	0	FAL	1	1	1	0	0	0	0	12/18/15	3/5/16	2/26/16	1	78	70	78	1	1	1	0	0	0	0	0	0	0					78	78	78
130	0.59604096	0.55146522	0.5843398	0.6614882	41	F	SUMMERLIN	8	41	F	SimonMed Summerlin	1	1	MVA	1	1	1	0	1	1	1	9/25/14	9/10/15	5/23/16	1	350	606	638	1	1	1	0	1	1	1	552	350	552		350	350	552	638	638	638		638	638	638
132	0.66753443	0.60409529	0.7187493	0.72649689	43	F	SUMMERLIN	8	43	F	SimonMed Summerlin	1	1	MVA	1	0	1	0	1	1	0	4/1/15	3/5/16	3/18/16	1	339	352		0	0	0	0	0	0	0	364		364		364	364		inf		inf		inf	inf
139	0.56541133	0.51312546	0.57318842	0.62359935	42	M	SUMMERLIN	8	42	M	SimonMed Summerlin	1	0	MVA	1	1	1	1	1	1	0	2/2/16	2/6/16	3/24/16	1	4	51		0	0	0	0	0	0	0	143	143	143	86	86	86		inf	inf	inf	inf	inf	inf
143	0.58594721	0.55092324	0.5964229	0.64014744	62	M	SUMMERLIN	8	62	M	SimonMed Summerlin	1	0	MVA	1	1	1	0	1	1	1	12/24/15	3/4/16	4/1/16	1	71	99	155	1	0	1	0	0	0	0	71	71	71		155	155	155	155	inf	155		inf	inf	inf
146	0.57553879	0.56619427	0.57255316	0.60712714	27	M	SUMMERLIN	8	27	M	SimonMed Summerlin	0	1	MVA	1	1	1	0	1	1	0	3/19/16	3/30/16	4/25/16	1	11	37		0	0	0	0	0	0	0	11	11	11		11	11		inf	inf	inf		inf	inf
147	0.59597915	0.55653836	0.60626141	0.61258753	30	F	SUMMERLIN	8	30	F	SimonMed Summerlin	0	0	MVA	1	0	1	0	1	0	0	12/21/15	3/4/16	3/15/16	1	74	85	184	1	0	0	0	0	0	0	74		184		74			184		inf		inf
151	0.60617966	0.58053619	0.58378924	0.67212065	28	F	SUMMERLIN	8	28	F	SimonMed Summerlin	1	1	MVA	1	1	1	0	1	0	1	6/26/16	7/22/16	8/26/16	1	26	61	2	0	0	1	0	0	0	0	200	200	26		200	200	26	inf	inf	200		inf	inf	inf
155	0.59611962	0.54152541	0.54015778	0.63462635	55	F	SUMMERLIN	8	55	F	SimonMed Summerlin	1	0	ASL	1	1	1	0	1	1	0	6/16/15	1/14/16	3/10/16	1	212	268		0	0	0	0	0	0	0	287	287	287		287	287		inf	inf	inf		inf	inf
172	0.6164195	0.58998564	0.62877593	0.62887763	33	M	SUMMERLIN	8	33	M	SimonMed Summerlin	0	1	ASL	1	1	0	0	0	0	0	1/25/11	4/6/11	2/22/16	1	71	1854		0	0	0	0	0	0	0	71	71						inf	inf
176	0.62676611	0.57020926	0.62979234	0.65631615	57	F	SUMMERLIN	8	57	F	SimonMed Summerlin	1	1	MVA	1	1	1	0	1	0	0	11/12/14	3/4/16	3/23/16	1	478	497		0	0	0	0	0	0	0	532	532	532		478			inf	inf	inf		inf
178	0.60620213	0.57564372	0.59515238	0.66135163	32	F	SUMMERLIN	8	32	F	SimonMed Summerlin	1	1	MVA	1	0	1	0	0	1	0	2/10/16	4/2/16	4/14/16	1	52	64		0	0	0	0	0	0	0	52		52			52		inf		inf			inf
181	0.57567365	0.5033147	0.56237584	0.62915079	51	M	SUMMERLIN	8	51	M	SimonMed Summerlin	1	1	MVA	1	1	1	0	1	1	0	6/8/15	2/5/16	3/16/16	1	242	282	439	0	1	1	0	0	0	0	439	295	295		439	439		inf	439	439		inf	inf
186	0.58582359	0.55149103	0.57310372	0.62898386	40	M	SUMMERLIN	8	40	M	SimonMed Summerlin	1	0	MVA	1	0	0	0	0	0	0	3/18/16	4/1/16	4/13/16	1	14	26		0	0	0	0	0	0	0	14							inf
189	0.65737326	0.67091242	0.62958059	0.67248485	52	F	SUMMERLIN	8	52	F	SimonMed Summerlin	1	0	MVA	1	1	0	0	1	0	0	3/11/16	4/30/16	7/8/16	1	50	119		0	0	0	0	0	0	0	161	161			161			inf	inf			inf
190	0.59616458	0.55089743	0.58527152	0.61850317	63	F	SUMMERLIN	8	63	F	SimonMed Summerlin	1	0	MVA	1	1	1	1	1	1	0	2/2/16	2/6/16	2/24/16	1	4	22	115	1	1	1	0	1	1	0	59	59	59	4	59	59		115	115	115	inf	115	115
192	0.61651503	0.57996841	0.62949589	0.68328423	50	F	SUMMERLIN	8	50	F	SimonMed Summerlin	1	1	MVA	1	1	1	0	0	0	0	1/6/17	1/14/17	2/24/17	1	8	49		0	0	0	0	0	0	0	8	8	62					inf	inf	inf
194	0.57569051	0.52718349	0.55130916	0.59129229	54	F	SUMMERLIN	8	54	F	SimonMed Summerlin	1	0	MVA	1	1	0	0	0	0	0	10/19/15	3/2/16	3/9/16	1	135	142		0	0	0	0	0	0	0	192	192						inf	inf
195	0.63685424	0.65698343	0.60647316	0.63973771	35	M	SUMMERLIN	8	35	M	SimonMed Summerlin	1	0	MVA	1	1	1	0	0	0	0	2/2/16	2/6/16	8/29/16	1	4	209	429	1	0	1	0	0	0	0	227	227	227					429	inf	429
198	0.56549	0.53192112	0.5625876	0.61298208	56	F	SUMMERLIN	8	56	F	SimonMed Summerlin	1	0	MVA	1	1	1	0	1	1	0	11/24/15	4/2/16	4/18/16	1	130	146		0	0	0	0	0	0	0	130	130	130		130	130		inf	inf	inf		inf	inf
199	0.60635385	0.5653684	0.61868331	0.64010191	59	M	SUMMERLIN	8	59	M	SimonMed Summerlin	1	0	MVA	1	1	1	0	0	0	0	1/18/16	3/5/16	3/17/16	1	47	59	72	1	1	0	0	0	0	0	47	47	72					72	72	inf
200	0.59612524	0.54628885	0.58497506	0.66713069	56	F	SUMMERLIN	8	56	F	SimonMed Summerlin	1	1	MVA	1	0	1	0	0	0	0	5/2/16	7/23/16	8/16/16	1	82	106	164	0	0	1	0	0	0	0	164		82					inf		164
202	0.58573368	0.55669321	0.57242611	0.60166675	24	F	SUMMERLIN	8	24	F	SimonMed Summerlin	1	1	MVA	1	1	1	1	1	1	0	2/4/15	11/11/16	11/18/16	1	646	653	76	0	0	1	0	0	0	0	646	646	672	646	646	646		inf	inf	706	inf	inf	inf
205	0.6062808	0.54175769	0.59574529	0.63990464	46	F	SUMMERLIN	8	46	F	SimonMed Summerlin	1	0	MVA	1	1	1	0	0	0	0	11/18/15	1/15/16	3/15/16	1	58	118	136	0	0	1	0	0	0	0	136	58	58					inf	inf	136
206	0.62681106	0.61310598	0.59654995	0.67809699	65	M	SUMMERLIN	8	65	M	SimonMed Summerlin	1	1	MVA	1	1	1	0	0	0	0	5/22/16	6/23/16	7/5/16	1	32	44	145	1	1	0	0	0	0	0	60	60	145					145	145	inf
209	0.58598093	0.52203293	0.596677	0.65648308	68	F	SUMMERLIN	8	68	F	SimonMed Summerlin	0	0	MVA	1	1	1	1	1	1	0	3/25/16	4/29/16	5/13/16	1	35	49	89	1	1	1	0	0	0	0	35	35	35	35	35	35		89	89	89	inf	inf	inf
214	0.6061628	0.57582438	0.59485592	0.59626707	25	M	SUMMERLIN	8	25	M	SimonMed Summerlin	0	0	MVA	0	0	1	0	1	1	1	9/18/15	2/5/16	3/25/16	1	140	189	253	0	0	1	0	0	0	0			140		140	140	253			253		inf	inf	inf
222	0.55522206	0.54654694	0.50619543	0.62366005	46	M	SUMMERLIN	8	46	M	SimonMed Summerlin	1	0	MVA	1	0	1	1	0	0	1	5/27/16	9/15/16	10/26/16	1	111	152		0	0	0	0	0	0	0	111		111	111			111	inf		inf	inf			inf
229	0.61660493	0.53645228	0.58539857	0.67811217	66	F	SUMMERLIN	8	66	F	SimonMed Summerlin	1	0	MVA	1	0	1	1	1	0	0	5/13/16	9/14/16	9/20/16	1	124	130	181	1	0	1	0	0	0	0	124		124	124	124			181		181	inf	inf
232	0.60623023	0.56593619	0.5841704	0.62352347	37	F	SUMMERLIN	8	37	F	SimonMed Summerlin	1	0	MVA	1	1	1	0	0	0	0	11/1/12	2/8/13	2/24/16	1	99	1210	126	1	0	1	0	0	0	0	126	126	126					126	inf	126
233	0.57569613	0.5511039	0.57373898	0.62921149	55	M	SUMMERLIN	8	55	M	SimonMed Summerlin	1	0	MVA	1	1	1	0	1	1	0	5/13/16	6/23/16	7/7/16	1	41	55		0	0	0	0	0	0	0	69	69	69		69	41		inf	inf	inf		inf	inf
237	0.55522768	0.50820718	0.50623778	0.56411175	47	F	SUMMERLIN	8	47	F	SimonMed Summerlin	1	1	MVA	1	1	1	1	0	1	0	12/17/15	12/19/15	2/22/16	1	2	67		0	0	0	0	0	0	0	78	2	78	2		2		inf	inf	inf	inf		inf
240	0.52461491	0.48415772	0.45043852	0.56958732	51	F	SUMMERLIN	8	51	F	SimonMed Summerlin	0	0	MVA	1	1	1	0	1	1	0	3/25/16	6/25/16	10/21/16	1	92	210		0	0	0	0	0	0	0	176	176	176		176	176		inf	inf	inf		inf	inf
246	0.5858573	0.51781147	0.57335782	0.6453195	46	M	SUMMERLIN	8	46	M	SimonMed Summerlin	1	1	ASL	1	1	1	1	1	0	1	12/29/15	10/15/16	10/27/16	1	291	303		0	0	0	0	0	0	0	291	259	316	259	259		259	inf	inf	inf	inf	inf		inf
255	0.57555565	0.54217063	0.59506768	0.61258753	30	M	SUMMERLIN	8	30	M	SimonMed Summerlin	1	1	MVA	1	1	1	1	1	1	1	8/6/16	11/11/16	12/22/16	1	97	138	161	1	1	1	0	0	0	0	97	97	97	97	97	97	97	161	161	161	inf	inf	inf	inf
256	0.58584045	0.5514136	0.52845584	0.6127848	43	M	SUMMERLIN	8	43	M	SimonMed Summerlin	0	0	MVA	1	0	1	1	1	1	0	10/18/15	2/5/16	2/23/16	1	110	128	138	1	0	1	1	1	1	0	110		110	110	110	110		138		138	138	138	138
260	0.58583483	0.52749319	0.58438215	0.63984393	42	F	SUMMERLIN	8	42	F	SimonMed Summerlin	1	0	MVA	1	1	1	0	0	0	0	10/5/16	10/14/16	11/17/16	1	9	43	213	1	1	0	0	0	0	0	63	63	213					213	213	inf
261	0.56543943	0.54173188	0.56220644	0.61284551	47	M	SUMMERLIN	8	47	M	SimonMed Summerlin	1	0	TBD	1	0	1	0	0	0	0	6/5/15	10/14/16	11/7/16	1	497	521		0	0	0	0	0	0	0	673		673					inf		inf
264	0.57562308	0.55622866	0.57318842	0.60193991	42	F	SUMMERLIN	8	42	F	SimonMed Summerlin	1	0	MVA	1	1	1	0	0	0	0	10/16/15	2/3/16	2/25/16	1	110	132	14	0	0	1	0	0	0	0	140	140	110					inf	inf	140
266	0.5858573	0.54654694	0.59574529	0.6453195	46	M	SUMMERLIN	8	46	M	SimonMed Summerlin	1	0	MVA	0	1	0	0	0	0	0	4/24/16	x	5/11/16	1	x	17		0	0	0	0	0	0	0		32							inf
268	0.59620391	0.51240282	0.58556797	0.66734315	70	F	SUMMERLIN	8	70	F	SimonMed Summerlin	1	0	FAL	1	1	1	0	1	1	0	4/5/16	5/25/16	6/15/16	1	50	71		0	0	0	0	0	0	0	80	80	80		50	50		inf	inf	inf		inf	inf
273	0.59618705	0.53642647	0.57424719	0.63480846	67	F	SUMMERLIN	8	67	F	SimonMed Summerlin	1	0	MVA	1	0	1	0	0	0	0	3/9/16	4/2/16	4/15/16	1	24	37	18	0	0	1	0	0	0	0	24		24					inf		108
284	0.55526139	0.53678779	0.55126681	0.61293656	53	M	SUMMERLIN	8	53	M	SimonMed Summerlin	1	0	MVA	1	1	1	1	1	1	0	11/21/15	1/15/16	3/23/16	1	55	123		0	0	0	0	0	0	0	133	133	133	55	133	133		inf	inf	inf	inf	inf	inf
291	0.6164476	0.5898566	0.61779395	0.63978323	38	F	SUMMERLIN	8	38	F	SimonMed Summerlin	1	0	MVA	1	1	1	0	1	1	1	12/28/15	2/6/16	2/22/16	1	40	56		0	0	0	0	0	0	0	68	68	68		68	68	68	inf	inf	inf		inf	inf	inf
294	0.5756287	0.51309965	0.57323077	0.61819967	43	F	SUMMERLIN	8	43	F	SimonMed Summerlin	0	1	TBD	1	1	1	1	1	1	1	8/6/16	9/17/16	10/10/16	1	42	65	124	1	0	1	0	0	0	0	70	70	70	42	70	70	42	124	inf	124	inf	inf	inf	inf
296	0.61639702	0.58051039	0.59502533	0.65589124	29	M	SUMMERLIN	8	29	M	SimonMed Summerlin	1	1	MVA	1	1	1	1	1	1	1	4/22/16	5/26/16	6/17/16	1	34	56		0	0	0	0	0	0	0	147	147	147	34	63	63	34	inf	inf	inf	inf	inf	inf	inf
300	0.61637455	0.59019211	0.62843712	0.65041568	25	F	SUMMERLIN	8	25	F	SimonMed Summerlin	0	0	TBD	1	1	1	0	1	1	0	8/30/16	11/10/16	11/23/16	1	72	85	99	0	1	1	0	1	1	0	99	72	72		72	72		inf	99	99		99	99
304	0.60635947	0.56534259	0.60753193	0.61845764	60	M	SUMMERLIN	8	60	M	SimonMed Summerlin	1	0	MVA	1	1	1	0	0	0	0	9/30/15	3/30/16	4/5/16	1	182	188		0	0	0	0	0	0	0	26	26	26					inf	inf	inf
320	0.56530457	0.54235129	0.53880256	0.59082185	23	F	SUMMERLIN	8	23	F	SimonMed Summerlin	1	0	MVA	1	1	1	0	1	0	0	12/31/15	3/3/16	3/21/16	1	63	81		0	0	0	0	0	0	0	434	63	434		434			inf	inf	inf		inf
323	0.56547314	0.53678779	0.58484801	0.62918114	53	F	SUMMERLIN	8	53	F	SimonMed Summerlin	1	0	MVA	1	1	1	0	1	1	0	4/2/15	3/30/16	4/8/16	1	363	372		0	0	0	0	0	0	0	532	532	532		363	363		inf	inf	inf		inf	inf
340	0.58579549	0.57077705	0.5505045	0.60183368	35	F	SUMMERLIN	8	35	F	SimonMed Summerlin	1	0	MVA	1	1	1	1	1	1	0	11/9/15	12/16/15	3/3/16	1	37	115		0	0	0	0	0	0	0	141	141	141	141	141	141		inf	inf	inf	inf	inf	inf
347	0.60614594	0.56153407	0.59472887	0.63954043	22	M	SUMMERLIN	8	22	M	SimonMed Summerlin	1	0	MVA	1	0	0	0	0	0	0	8/27/15	3/29/16	4/15/16	1	215	232		0	0	0	0	0	0	0	215							inf
372	0.58590788	0.54152541	0.58493271	0.5858926	55	F	SUMMERLIN	8	55	F	SimonMed Summerlin	0	0	MVA	1	1	1	0	1	1	0	12/16/15	2/4/16	2/24/16	1	50	70	14	0	1	1	0	0	0	0	104	50	50		50	50		inf	104	104		inf	inf
386	0.60621899	0.59472327	0.64005436	0.61807826	35	M	SUMMERLIN	8	35	M	SimonMed Summerlin	1	0	MVA	1	1	0	0	0	0	0	8/29/15	2/6/16	3/3/16	1	161	187		0	0	0	0	0	0	0	501	501						inf	inf
399	0.57563994	0.5417835	0.56212174	0.61281515	45	F	SUMMERLIN	8	45	F	SimonMed Summerlin	1	0	MVA	1	1	1	0	0	0	0	7/24/15	10/30/15	6/8/16	1	98	320		0	0	0	0	0	0	0	447	447	447					inf	inf	inf
1005	0.60630328	0.56081143	0.60710842	0.66162478	50	F	SUMMERLIN	8	50	F	SimonMed Summerlin	1	0	MVC	1	0	0	0	1	0	0	8/12/18	11/8/18	11/28/18	1	88	108	88	1	0	0	0	1	0	0	0				88			88				121
1018	0.5756287	0.52746739	0.55084331	0.64527397	43	M	SUMMERLIN	8	43	M	SimonMed Summerlin	1	0	FOB	1	1	1	1	0	0	0	6/17/18	7/30/18	8/27/18	1	43	71	43	0	1	0	0	0	0	0	99	0	99	99				inf	43	inf	inf
1065	0.60615156	0.57108675	0.58357749	0.66662991	23	M	SUMMERLIN	8	23	M	SimonMed Summerlin	1	1	MVC	1	1	1	0	0	0	0	11/6/18	1/17/19	2/11/19	1	72	97	126	1	0	0	0	0	0	0	72	126	126					126	inf	inf
1112	0.59600162	0.56122437	0.59523708	0.64513739	34	M	SUMMERLIN	8	34	M	SimonMed Summerlin	1	1	MVC	1	0	0	0	0	0	0	9/14/17	4/9/18	4/24/18	1	207	222		0	0	0	0	0	0	0	260							inf
1138	0.60622461	0.565962	0.58412805	0.65058261	36	F	SUMMERLIN	8	36	F	SimonMed Summerlin	0	0	FAL	1	0	1	0	0	0	0	7/6/18	10/2/18	2/1/19	1	88	210		0	0	0	0	0	0	0	88		88					inf		inf
1139	0.61638017	0.59495554	0.61728574	0.62877141	26	F	SUMMERLIN	8	26	F	SimonMed Summerlin	0	0	MVC	1	1	0	1	0	0	0	9/23/17	12/11/17	1/13/18	1	79	112	79	0	1	0	0	0	0	0	79	0		79				inf	79		inf
1149	0.63679242	0.60937489	0.6395885	0.66123022	24	F	SUMMERLIN	8	24	F	SimonMed Summerlin	0	0	MVC	1	0	1	0	0	0	0	12/19/18	2/1/19	2/9/19	1	44	52	64	1	0	1	0	0	0	0	44		44					64		64
1162	0.60611785	0.58082009	0.61690458	0.63946455	17	M	SUMMERLIN	8	17	M	SimonMed Summerlin	0	0	MVC	1	0	1	0	1	0	0	5/6/18	8/27/18	10/8/18	1	113	155	113	1	0	0	0	0	0	0	0		113		113			113		inf		inf
1171	0.60629766	0.56562648	0.59587234	0.66702447	49	F	SUMMERLIN	8	49	F	SimonMed Summerlin	1	1	MVC	1	0	0	0	0	0	0	3/15/18	5/15/18	5/23/18	1	61	69	124	1	0	0	0	0	0	0	61							124
1180	0.67764504	0.64766303	0.65082459	0.69914943	25	F	SUMMERLIN	8	25	F	SimonMed Summerlin	1	1	FAL	1	1	1	0	0	0	0	4/9/17	5/23/17	5/25/17	1	44	46		0	0	0	0	0	0	0	222	79	79					inf	inf	inf
1188	0.60619089	0.57569533	0.59506768	0.64507669	30	F	SUMMERLIN	8	30	F	SimonMed Summerlin	0	0	MVC	1	0	1	0	0	0	0	8/19/18	11/2/18	11/27/18	1	75	100	19	1	0	1	0	0	0	0	75		75					109		109
1190	0.60629766	0.556048	0.55109741	0.73741766	49	F	SUMMERLIN	8	49	F	SimonMed Summerlin	1	0	MVC	0	0	0	1	0	0	0	8/12/18	10/19/18	11/13/18	1	68	93	25	0	0	0	1	0	0	0				68							205
1194	0.58584045	0.54662436	0.5844245	0.62902939	43	F	SUMMERLIN	8	43	F	SimonMed Summerlin	1	0	MVC	1	1	1	1	1	1	0	8/3/18	9/6/18	10/17/18	1	34	75	43	0	1	0	1	1	1	0	43	34	43	34	34	34		inf	43	inf	43	43	43
1199	0.59598477	0.53256633	0.57272256	0.63967701	31	F	SUMMERLIN	8	31	F	SimonMed Summerlin	1	0	MVC	1	1	0	0	0	0	0	8/29/18	10/4/18	11/12/18	1	36	75	17	1	0	0	0	0	0	0	36	170						170	inf
1210	0.57555003	0.55177492	0.57263786	0.63964666	29	M	SUMMERLIN	8	29	M	SimonMed Summerlin	1	0	MVC	1	1	1	0	0	0	0	6/7/17	2/13/18	3/15/18	1	251	281	293	0	1	1	0	0	0	0	293	251	251					inf	293	293
1232	0.54516765	0.50751035	0.50738125	0.60784038	74	F	SUMMERLIN	8	74	F	SimonMed Summerlin	1	0	MVC	1	0	0	0	0	0	0	11/15/18	1/15/19	2/11/19	1	61	88		0	0	0	0	0	0	0	96							inf
1303	0.60632013	0.55594476	0.58484801	0.68332975	53	F	SUMMERLIN	8	53	F	SimonMed Summerlin	1	0	MVC	1	1	1	0	0	0	0	9/13/18	11/27/18	12/13/18	1	75	91	75	1	1	1	0	0	0	0	75	75	0					124	124	75
1320	0.62663125	0.60914261	0.63996966	0.66678166	33	M	SUMMERLIN	8	33	M	SimonMed Summerlin	1	1	UKW	1	0	1	1	1	1	0	9/11/17	12/15/17	1/4/18	1	95	115	176	1	0	1	0	0	0	0	95		95	176	176	176		176		176	inf	inf	inf
1379	0.57560622	0.54672759	0.5506739	0.62896869	39	F	SUMMERLIN	8
1452	0.58586292	0.54173188	0.58459391	0.63991981	47	M	SUMMERLIN	8	47	M	SimonMed Summerlin	1	0	MVC	1	1	0	0	1	1	0	6/16/17	1/11/18	1/30/18	1	209	228	256	0	1	0	0	1	1	0	256	209			209	209		inf	256			256	256
1482	0.55530635	0.50305661	0.54041189	0.61305796	61	F	SUMMERLIN	8	61	F	SimonMed Summerlin	1	0	MVC	1	0	1	0	0	0	0	3/9/18	4/9/18	4/23/18	1	31	45		0	0	0	0	0	0	0	66		66					inf		inf
1485	0.59615896	0.56050173	0.5628417	0.63473258	62	M	SUMMERLIN	8	62	M	SimonMed Summerlin	1	0	MVC	1	1	1	1	1	0	0	11/24/17	12/21/17	2/1/18	1	27	69	27	1	1	0	1	1	0	0	27	0	83	27	27			83	27	inf	83	83
1504	0.58586292	0.52736415	0.56220644	0.63450495	47	F	SUMMERLIN	8	47	F	SimonMed Summerlin	1	1	MVC	1	1	1	0	0	0	1	4/6/16	4/27/16	5/6/16	1	21	30		0	0	0	0	0	0	0	42	42	42				42	inf	inf	inf				inf
1519	0.5756287	0.52267814	0.5844245	0.63985911	43	F	SUMMERLIN	8	43	F	SimonMed Summerlin	1	0	MVC	1	1	0	0	0	0	0	2/26/16	3/30/16	4/12/16	1	33	46	166	1	1	0	0	0	0	0	33	166						166	278
1520	0.58582921	0.55625447	0.57314607	0.62899904	41	F	SUMMERLIN	8	41	F	SimonMed Summerlin	1	0	MVC	1	0	1	0	0	0	1	3/28/18	4/16/18	5/10/18	1	19	43	69	1	0	1	0	0	0	0	69		19				233	127		69				inf
1521	0.61647569	0.57535982	0.6180057	0.67234828	43	F	SUMMERLIN	8	43	F	SimonMed Summerlin	0	0	MVC	1	0	0	0	0	0	0	11/20/17	2/26/18	3/2/18	1	98	102	98	1	0	0	0	0	0	0	0							98
1522	0.58585169	0.5417835	0.57331547	0.6344746	45	F	SUMMERLIN	8
1523	0.60627518	0.57051896	0.59570294	0.66154891	45	F	SUMMERLIN	8	45	F	SimonMed Summerlin	1	1	MVC	1	1	1	0	1	0	1	10/17/17	11/29/17	12/13/17	1	43	57	114	0	0	0	0	1	0	0	114	114	114		43		114	inf	inf	inf		114		inf
1563	0.61652064	0.55599638	0.62953824	0.67246968	51	F	SUMMERLIN	8	51	F	SimonMed Summerlin	0	1	MVC	0	0	1	0	0	0	0	4/17/16	6/15/16	7/7/16	1	59	81	11	0	0	1	0	0	0	0			59							101
1570	0.5757186	0.53663294	0.57390838	0.60761275	59	F	SUMMERLIN	8	59	F	SimonMed Summerlin	1	0	MVC	1	1	0	0	0	0	0	2/16/18	3/26/18	4/23/18	1	38	66		0	0	0	0	0	0	0	129	129						inf	inf
1571	0.58593597	0.53181788	0.55156327	0.63470223	60	F	SUMMERLIN	8	60	F	SimonMed Summerlin	1	0	UKW	1	1	0	0	1	0	0	12/25/17	2/20/18	4/13/18	1	57	109	57	1	1	0	0	1	0	0	0	0			57			57	57			99
1574	0.59609715	0.57036411	0.59595704	0.66163996	51	F	SUMMERLIN	8	51	F	SimonMed Summerlin	1	0	MVC	1	1	0	0	0	0	0	12/5/17	3/13/18	3/28/18	1	98	113	143	1	1	0	0	0	0	0	98	98						143	143
1598	0.58599778	0.53153399	0.57441659	0.65111374	71	M	SUMMERLIN	8	71	M	SimonMed Summerlin	1	1	MVC	0	0	1	0	0	0	0	9/27/17	1/16/18	4/5/18	1	111	190	371	0	0	1	0	0	0	0			210							371
1601	0.62687849	0.60800704	0.58586443	0.6782791	77	M	SUMMERLIN	8	77	M	SimonMed Summerlin	1	0	MVC	1	0	0	0	1	0	0	7/15/16	10/11/16	10/24/16	1	88	101		0	0	0	0	0	0	0	88				88			inf				inf
1621	0.59617582	0.55084582	0.58535622	0.65102269	65	M	SUMMERLIN	8	65	M	SimonMed Summerlin	1	0	MVC	1	0	1	0	0	0	0	1/5/18	3/26/18	4/9/18	1	80	94	8	1	0	0	0	0	0	0	0		235					80		inf
1661	0.61663303	0.5650587	0.60799779	0.66194346	71	F	SUMMERLIN	8	71	F	SimonMed Summerlin	1	0	FAL	1	1	1	0	0	1	1	12/30/17	1/30/18	2/10/18	1	31	42	62	0	0	0	0	0	1	1	62	62	62			31	31	inf	inf	inf			62	62
1680	0.59602972	0.58504154	0.59544883	0.61813896	39	M	SUMMERLIN	8	39	M	SimonMed Summerlin	0	0	Other	1	1	0	0	0	0	0	2/28/18	4/3/18	5/4/18	1	34	65	76	0	1	0	0	0	0	0	76	34						inf	76
1681	0.595996	0.56603942	0.59519473	0.66678166	33	F	SUMMERLIN	8	33	F	SimonMed Summerlin	1	1	MVC	1	1	0	0	0	0	0	6/7/17	2/13/18	3/15/18	1	251	281		0	0	0	0	0	0	0	293	293						inf	inf
1691	0.5857393	0.5566674	0.57246846	0.62875623	25	F	SUMMERLIN	8	25	F	SimonMed Summerlin	1	0	MVC	1	1	1	0	0	0	0	4/16/18	4/30/18	5/7/18	1	14	21	46	0	1	0	0	0	0	0	46	14	46					inf	46	inf
165	0.53479856	0.49386525	0.51738916	0.60200061	46	F	SUUMERLIN	8	46	F	SimonMed Summerlin	0	0	MVA	1	1	1	0	1	1	0	10/18/15	3/2/16	3/30/16	1	136	164	192	0	0	1	0	0	0	0	192	192	136		136	136		inf	inf	192		inf	inf
